# Supplementary material for: Open-Field Blast Injury Disrupts Corneal Gene Expression Linked to Ion Transport, Sensory Perception, and Neural Signaling
Source: Invest Ophthalmol Vis Sci. 2025 Aug 27;66(11):68. doi: 10.1167/iovs.66.11.68 (PMC12395823; doi:10.1167/iovs.66.11.68)
Supplement: Supplement 2 [file iovs-66-11-68_s002.xlsx]

## Sheet: Differentially Expressed Genes
Table S2: Significantly Expressed Genes(p value ˂0.05 )
Gene ID	log2 (Fold Change)	Adjusted p-value
1500009C09Rik	-7.11846	1.58e-13
Gm20479	-6.92471	5.12e-09
Kcnh7	-6.11238	6.83e-06
Srd5a2	-5.89464	3.57e-05
Gm5796	-5.87435	4.94e-06
Grik2	-5.67532	2.83e-06
Glra2	-5.57308	1.99e-06
Gm45140	-5.51496	0.00203709
Jakmip3	-5.46729	0.00585471
Crtac1	-5.40562	6.02e-07
Smim17	-5.31735	0.00128159
Pou4f2	-5.3148	0.000665363
Spry3	-5.13789	7.56e-05
Cdh18	-5.07839	0.0189181
Sertm1	-4.98883	0.0031129
4930444P10Rik	-4.96664	0.0219374
Gm10406	-4.90252	0.0213067
Cacna1b	-4.85912	0.000143122
Foxe3	-4.84831	1.77e-08
Kcnj5	-4.8292	0.00510127
R3hdml	-4.82124	8.22e-11
Ptpn5	-4.74586	0.00667879
Grm2	-4.74236	0.0168508
Crhr1	-4.72147	0.00586626
Gabrg3	-4.54416	1.63e-06
Dpys	-4.47362	0.0459015
Wnt7a	-4.42641	2.36e-06
Scn5a	-4.37287	6.97e-05
Ddx25	-4.33795	2.79e-06
Gja8	-4.26169	1.24e-10
Slitrk3	-4.25005	0.0190382
Cnih3	-4.20276	0.00229324
Pde6c	-4.1768	1.56e-06
Trim67	-4.17609	2.06e-07
Insm1	-4.1183	0.000247578
Zdhhc22	-4.0607	0.00118282
Cryge	-4.04408	3.6e-08
Sox1	-4.02751	0.000163271
Eomes	-4.02655	0.00512117
Slc18a3	-3.94425	0.0287069
Sez6	-3.94146	4.61e-05
Nwd2	-3.93568	0.00864238
Asphd1	-3.93549	8.59e-06
Zfp488	-3.89452	0.0273877
Adarb2	-3.87737	0.0219531
Slc17a6	-3.82917	5.03e-06
Barhl2	-3.82182	0.0322335
Cntn6	-3.80882	0.000263493
Bend6	-3.80131	0.000701826
Cnga3	-3.78946	0.0427516
Bglap3	-3.7489	6.03e-18
Rtn4rl2	-3.72899	0.0175424
Grem1	-3.68868	0.0444669
Adamts4	-3.68023	0.021541
Cryga	-3.67408	1.74e-06
Pitx3	-3.61334	2.17e-09
Ap3b2	-3.59862	9.63e-09
Slc7a14	-3.58388	0.000576233
Sntg2	-3.56938	2.3e-05
Crygf	-3.52887	1.04e-10
Vwde	-3.51336	0.00161783
Igsf21	-3.50942	0.00398365
Dpp6	-3.49573	1.14e-07
Rgs17	-3.46621	0.000477163
Frmpd2	-3.45002	6.71e-10
Drd2	-3.43938	0.000229658
Ankrd1	-3.43484	2.07e-05
Arr3	-3.42945	2.81e-08
Kcne2	-3.41178	0.000156048
Sall1	-3.40971	0.00915482
Sebox	-3.39923	0.00024938
Opn1mw	-3.38658	1.34e-07
Zfyve28	-3.38356	5.25e-06
Dusp15	-3.3763	0.000204382
Gja3	-3.36552	1.61e-15
Tmem130	-3.35096	0.000340104
Actl6b	-3.35072	8.43e-06
Slain1	-3.33837	4.17e-07
Cpne6	-3.33192	2.56e-06
Tmem63c	-3.32418	0.033943
Gm4792	-3.31435	1.89e-06
Birc7	-3.30001	4.82e-07
Syt14	-3.29676	0.000580929
Slc5a7	-3.29272	0.0291593
Slc1a7	-3.27914	7.32e-07
Adgrb3	-3.27689	0.0246889
Crym	-3.26036	2.76e-06
Grifin	-3.25855	1.78e-16
Serpind1	-3.23994	0.0151733
Th	-3.22798	0.00608693
Tac1	-3.21413	0.00743581
Fezf2	-3.19786	0.0243497
Grm1	-3.19214	0.00245072
Pou6f2	-3.18157	1.79e-05
Lrit2	-3.18024	1.47e-11
Slfn1	-3.17505	0.0241131
Nrip2	-3.16604	0.000875194
Crybb1	-3.14879	2.22e-11
Soga3	-3.1484	0.00212476
Ly6h	-3.12528	0.0020219
Impg1	-3.11928	2.39e-08
Nrsn1	-3.11863	5.74e-09
Cplx3	-3.11078	9.15e-16
Slc32a1	-3.10383	4.15e-05
Asic2	-3.1014	0.000432809
Bhlhe23	-3.09638	0.00209737
Sult4a1	-3.08674	6.25e-14
Cdk5r2	-3.07671	2.04e-07
D430041D05Rik	-3.07326	0.0216599
Elavl4	-3.07123	0.00150334
Frrs1l	-3.07064	0.000571978
Lix1	-3.0691	5.73e-16
Gpr173	-3.06834	0.00286313
Adgra1	-3.02446	0.000859795
Ccdc180	-3.00569	0.0038178
Tbx4	-3.00389	0.02958
Lim2	-2.99915	1.61e-13
Crygs	-2.97596	1.4e-19
Mpp4	-2.9741	8.54e-14
Sfmbt2	-2.97231	0.00112395
Wdr17	-2.96338	3.59e-12
Cryaa	-2.96265	2.09e-21
Ces5a	-2.94985	6.95e-05
Gabrr1	-2.941	0.000342232
Gnb3	-2.93873	4.01e-08
AI593442	-2.92154	0.000129157
Svop	-2.91501	0.00233371
Cldn11	-2.91156	0.0216404
Prph2	-2.90059	6.4e-14
Fstl5	-2.8821	0.000340414
Gprin1	-2.88193	0.000167053
Cryba2	-2.88125	8.72e-10
Csrnp3	-2.88014	0.000360623
Gngt1	-2.87809	5.16e-17
Ptprn2	-2.87724	0.0457011
Kcnmb2	-2.87302	0.0446549
Crybb3	-2.86869	1.29e-13
Usp29	-2.86275	0.00131679
Kcnq2	-2.8593	1.74e-07
Tram1l1	-2.85766	2.59e-06
Nptx2	-2.85742	8.56e-05
A930003A15Rik	-2.85699	9.82e-08
Rbp3	-2.84967	2.91e-15
Calb1	-2.8441	2.34e-06
Cabp4	-2.84096	3.86e-08
Slc6a1	-2.83324	3e-08
Gabra2	-2.83255	0.00109278
Nhlh2	-2.82915	0.000815131
Iqsec3	-2.82865	5.12e-09
Lnp1	-2.82705	0.00160725
Crygd	-2.82663	1.85e-08
Samsn1	-2.82661	0.0248808
Crygc	-2.82214	9.7e-08
Kcnj9	-2.81779	3.35e-05
Camkv	-2.81289	7.07e-06
Bfsp2	-2.8121	2e-17
Sorcs3	-2.81064	0.0031433
Gpr152	-2.81023	4.72e-05
Pex5l	-2.81005	3.36e-15
Tubb3	-2.80033	5.11e-05
Vtn	-2.79781	4.32e-14
Pde6b	-2.79643	1.94e-11
Elobl	-2.78735	0.00259632
Ccdc63	-2.76964	0.0277666
Vstm2l	-2.76947	0.00476845
Cryba1	-2.76883	4.97e-18
Cnga1	-2.7626	5.42e-10
Lhfpl4	-2.76086	1.29e-06
Gm996	-2.75714	6.52e-05
Tcp11	-2.75173	1.74e-11
Nxnl1	-2.75157	1.08e-11
Kcnb2	-2.74779	0.00237822
Vsx1	-2.7458	0.030927
Ccdc184	-2.74368	0.000393927
Btbd17	-2.7365	0.0205399
Lrfn2	-2.73537	0.0164337
Jph3	-2.72532	0.00080538
Calb2	-2.72315	4.37e-20
Pcsk1n	-2.72116	1.13e-09
Traf3ip3	-2.72093	0.00290728
Samd7	-2.72046	1.08e-05
Kcnip1	-2.71699	0.00563002
Abcg8	-2.71608	0.0019642
Lgsn	-2.71419	2.12e-14
Dpf3	-2.71394	0.000336371
Cacna1f	-2.71199	3.65e-09
Gng3	-2.7106	1.28e-12
Gpr158	-2.70912	0.00090032
Kcng4	-2.70869	0.0111492
Asic4	-2.70831	0.000375308
Mip	-2.70831	2.37e-10
Mak	-2.70648	1.72e-05
Kcnj14	-2.70538	2e-10
Neurod1	-2.70411	1.16e-10
Uchl1	-2.69534	1.61e-29
Snhg11	-2.68986	4.57e-10
Chga	-2.68925	7.09e-08
Vsx2	-2.68751	1.01e-09
Rtbdn	-2.6858	2.25e-09
Drd4	-2.67424	4.21e-07
Sncb	-2.67282	9.37e-12
Cplx4	-2.66823	7.5e-10
Rs1	-2.66812	7.9e-09
Rho	-2.66517	2.82e-06
Crybb2	-2.66467	2.61e-14
Rgs9bp	-2.66141	4.44e-11
Dynap	-2.66029	0.0415507
Dpysl4	-2.65793	7.09e-10
Nrsn2	-2.65391	0.00314612
Platr17	-2.65246	1.1e-05
Rnf165	-2.65173	2.4e-08
Lrit1	-2.64347	2.63e-05
Grm6	-2.6351	0.00121294
Crx	-2.63435	1.23e-10
Crygb	-2.63366	1.45e-07
Slc8a2	-2.63344	0.00604326
Hepacam	-2.62317	0.00860599
Brinp2	-2.61783	0.0438588
Cbln2	-2.61736	0.00152756
Dnaic1	-2.61731	0.0246889
Sox2	-2.61182	1.39e-10
Cntn2	-2.60593	0.0305643
Nrgn	-2.60441	0.00769327
St8sia3	-2.60181	0.0044148
Scrt2	-2.60089	0.0372721
Gnat2	-2.59882	5.96e-10
Snap25	-2.59863	9.77e-11
Rd3	-2.59404	1.18e-09
Rp1	-2.59275	5.61e-09
Syp	-2.58767	3.6e-10
Ppp1r42	-2.58411	7.18e-06
Rit2	-2.5822	8.82e-09
Nyap2	-2.58208	0.000270745
Lingo3	-2.57973	0.000143796
Chgb	-2.5795	2.94e-08
Esrrb	-2.57929	7.86e-08
S1pr3	-2.57638	4.9e-08
Nrl	-2.56004	5.69e-12
Syt6	-2.55562	0.00225822
Slc6a11	-2.55559	0.00094968
Gnat1	-2.55545	1.52e-12
Cryba4	-2.54735	1.98e-10
Aipl1	-2.54696	6.41e-10
5430419D17Rik	-2.54632	2.99e-06
Kcnv2	-2.54209	4.07e-07
Hs3st5	-2.54131	0.00134423
Scrt1	-2.54095	1.71e-07
Gad1	-2.54045	4.56e-08
Adamts16	-2.53869	0.0431405
BC027072	-2.5351	6.97e-07
Pnmal1	-2.5344	0.00433497
Myt1l	-2.53404	5.13e-05
Scg5	-2.53227	2.8e-13
Rp1l1	-2.52745	1.16e-10
Elovl2	-2.52614	0.000474026
Cabp5	-2.52166	0.00152121
Fabp12	-2.51661	1.29e-06
Syt1	-2.51588	7e-08
Greb1	-2.50908	0.00813149
Rcvrn	-2.50892	4.88e-10
Gucy2e	-2.50531	7.77e-08
Nnat	-2.50513	4.6e-12
Impg2	-2.50094	3.19e-05
Col25a1	-2.50038	0.0292245
Cartpt	-2.4954	1.93e-06
Rps6kl1	-2.49047	0.000861223
Gjd2	-2.48063	0.00101636
Cngb1	-2.47699	4.51e-11
Pdzph1	-2.47523	6.8e-06
Zfp804a	-2.47471	0.00398365
Sox8	-2.46739	0.001635
Scn1a	-2.46725	0.0386077
Fam222a	-2.46594	2.1e-07
Rgs8	-2.46492	2.89e-10
Car2	-2.45742	2.5e-09
Syt13	-2.45031	6.13e-05
Hcn1	-2.44985	2.78e-09
Tmem145	-2.4444	0.000164725
Scgn	-2.4426	0.00105804
Golga7b	-2.43501	0.0398746
Mtmr7	-2.43267	5.39e-07
Nap1l2	-2.4309	1.87e-06
Osbp2	-2.42508	1.56e-12
Rab3c	-2.42101	4.17e-07
Pde6g	-2.42093	8.51e-11
Vgf	-2.4205	0.00566799
Rec8	-2.42046	9.88e-05
Pcp4	-2.41527	1.78e-16
Tmem179	-2.41306	1.76e-06
Tmem169	-2.40962	0.00304959
Mlc1	-2.40521	0.00350415
Pde6a	-2.4047	2.74e-07
Ptprn	-2.401	3.87e-06
Nr2e1	-2.38545	0.00766483
Syn1	-2.38432	6.46e-05
Tub	-2.38027	5.96e-06
Elovl4	-2.37629	1.33e-11
Kif5c	-2.37479	9.06e-11
Astn1	-2.37322	0.00776883
Gdap1l1	-2.37307	0.00433497
Ankrd33	-2.37272	7e-08
Nefh	-2.37135	0.000175119
Fsd1	-2.36921	6.77e-05
Epha8	-2.36313	0.0451477
Scg2	-2.36238	2.89e-08
Rom1	-2.36161	3.34e-13
Myt1	-2.35921	0.00293433
Tagln3	-2.35764	4.93e-05
Lhx4	-2.35691	0.000224773
45538	-2.35432	3.1e-06
Rorb	-2.35311	8.1e-10
Zfpm2	-2.35124	0.0429361
Ece2	-2.35116	0.0120393
Nptx1	-2.34866	0.00025732
Sag	-2.34809	2.18e-11
Dscaml1	-2.34787	7.65e-08
Lctl	-2.34636	1.47e-07
Add2	-2.34364	2.77e-13
Ppm1n	-2.34277	0.00365607
Rnf207	-2.34188	7.04e-06
Rax	-2.33559	8.18e-06
Celsr3	-2.33544	0.000353432
Stmn3	-2.33299	6.7e-07
Bfsp1	-2.33078	6.3e-22
Pcdh15	-2.32818	1.43e-08
Gabrg2	-2.32678	1.94e-05
Gucy2f	-2.31575	0.0409066
Psg16	-2.3022	0.0335222
Dlg4	-2.29619	1.76e-07
Tnfrsf8	-2.29484	0.00785225
Cacna2d4	-2.294	1.21e-07
Slc24a1	-2.29331	6.71e-10
Cend1	-2.29239	1.76e-06
Gpr162	-2.28993	0.000145547
Bhlhe22	-2.28862	0.00340466
Fbxo41	-2.2859	0.0174521
Jakmip2	-2.28203	3.81e-06
Atp1a3	-2.28028	9.02e-09
Gpr85	-2.2802	0.00128718
Hecw1	-2.27739	0.00587774
Abca4	-2.2745	2.46e-11
Nrcam	-2.27401	4.55e-14
Rasl10b	-2.26723	0.000326258
Lamp5	-2.26254	0.0318526
Crygn	-2.26252	1.57e-15
Serinc4	-2.2589	3.76e-05
Cpne9	-2.25786	0.0176162
Fam171b	-2.25761	1.86e-13
Fam57b	-2.25585	2.13e-09
Sapcd1	-2.2552	3.82e-11
Slc45a1	-2.24889	0.0437909
Rprm	-2.24756	0.00652538
Mapk10	-2.24227	1.37e-07
Disp2	-2.24214	0.00416283
Rasgef1a	-2.24157	5.23e-06
Zfp365	-2.23833	2.46e-09
Crb2	-2.2382	3.26e-09
Fscn2	-2.23673	7.09e-08
Tulp1	-2.22994	7.46e-09
Etnppl	-2.22897	0.00295819
Nxnl2	-2.22796	9.77e-10
Prune2	-2.22746	7.3e-09
Slitrk2	-2.22489	0.0345389
Cplx1	-2.22377	0.000456592
Crmp1	-2.22362	0.000182862
B3gat1	-2.2234	1.02e-07
Gpr37	-2.2218	3.39e-05
Cela1	-2.22141	8.09e-10
Zic5	-2.21449	0.0222535
Chrna4	-2.2125	0.00304674
Ppm1e	-2.21061	4.75e-08
Bcat1	-2.21046	5.04e-08
Lrtm1	-2.20992	0.000447358
Spsb4	-2.20849	0.0266889
Chml	-2.20455	0.0345389
Omg	-2.20286	0.0335723
Kcnd1	-2.20074	0.000537608
Gabra1	-2.19922	0.00016926
Dusp26	-2.19741	1.4e-05
Pcdh10	-2.19713	0.044811
Mapk8ip2	-2.19674	1.56e-05
Nfasc	-2.19658	3.1e-07
Doc2b	-2.1961	0.00380432
Kcnb1	-2.19408	2.8e-07
Prox1	-2.19379	1.71e-16
C1ql1	-2.19108	3.06e-05
Fbll1	-2.18933	0.036933
Nr2e3	-2.1888	2.37e-10
Ankrd34a	-2.18626	0.0156529
C1ql3	-2.18467	0.026934
Gm42517	-2.18436	0.0136769
Scg3	-2.18204	1.97e-08
Hrh3	-2.1803	0.0143629
Mdga2	-2.17994	0.0097756
Fign	-2.17862	0.00919212
Neurod4	-2.17656	4.87e-06
C1ql2	-2.17558	6.41e-10
Hist3h2ba	-2.17503	1.18e-07
Esp6	-2.17285	0.000517421
Amph	-2.17146	1.58e-07
Kcna5	-2.17103	1.71e-05
Hpca	-2.16708	0.00332014
Prelid3a	-2.16455	0.000373481
Cabp1	-2.1645	1.88e-09
Lingo1	-2.16414	9.62e-07
Wasf1	-2.16234	0.0146739
Kcnk3	-2.16188	4.74e-07
Pdc	-2.1569	0.000156048
Vwc2	-2.15523	0.0216583
Syngr3	-2.15442	0.00572879
Pip5kl1	-2.153	0.0115768
Igsf11	-2.15039	3.49e-06
Samd11	-2.1497	1.02e-06
Sarm1	-2.14686	3.38e-05
Slc38a3	-2.14543	1.36e-06
Cdh26	-2.14441	0.0211483
2900011O08Rik	-2.13956	2.6e-06
Isl1	-2.13887	0.00675492
Sv2a	-2.13219	1.16e-10
Sox5	-2.12919	0.00413295
Pcp2	-2.1286	5.07e-05
Pak7	-2.12583	0.000574483
Pnpla3	-2.12556	6.12e-08
Rgs4	-2.12042	3.16e-12
Slc4a10	-2.12026	1.08e-07
Cacna1h	-2.1202	0.0241199
Zmat4	-2.10384	0.00939004
Nsg2	-2.10303	3.4e-08
Eno2	-2.10129	5.34e-09
St8sia1	-2.10088	2.37e-06
Phactr3	-2.10049	0.0260371
Dync1i1	-2.10026	1.91e-09
Snap91	-2.09957	9.57e-09
Ano5	-2.09674	0.0167666
Atcay	-2.09335	0.046037
Stx1b	-2.09315	4.78e-12
Kynu	-2.08991	0.0453166
Nxph4	-2.08758	5.31e-07
Ankrd33b	-2.08535	1.46e-08
Slc44a5	-2.08444	0.00483052
Stmn4	-2.08211	0.0252272
Asphd2	-2.08024	2.08e-05
Kcnh2	-2.07363	4.19e-05
Elavl3	-2.07263	2.46e-07
Cacng2	-2.06982	0.000117747
Snph	-2.06909	3.35e-05
Ptprr	-2.06453	0.0154073
Car8	-2.06375	1.58e-05
Six6	-2.06347	0.00126549
Galnt13	-2.05591	0.0406793
Wdfy4	-2.04959	0.0248923
Col4a1	-2.04673	2.23e-09
Prcd	-2.04153	8.7e-13
Gm45716	-2.03829	1.29e-06
Fam161a	-2.03726	1.89e-08
Csmd2	-2.03435	0.0150884
Elmod1	-2.03261	4.53e-05
Gm5941	-2.03133	0.000869539
Pde6h	-2.03094	7.03e-08
Cadps	-2.02971	5.72e-06
Ralyl	-2.02675	0.00479609
Sptbn4	-2.02604	0.00238212
Caly	-2.02169	0.0178776
Sv2b	-2.02119	3.85e-08
45355	-2.02042	0.00808882
Ckb	-2.02021	9.34e-13
Spock3	-2.01697	0.0016372
Nacad	-2.01672	0.000344204
Asic3	-2.01532	0.0282485
Akr1c14	-2.01279	0.00398481
Rimkla	-2.00849	1.33e-05
Slc17a7	-2.00425	9.86e-06
Sybu	-2.00194	8.37e-05
Dusp8	-2.00012	1.86e-13
Slc2a3	-1.99886	0.00109261
Ptprt	-1.99307	5.03e-06
Stac2	-1.99247	1.16e-05
Thrsp	-1.9878	0.000330323
Lhfpl3	-1.98149	0.00119989
Brsk1	-1.98011	2.58e-12
Gulo	-1.97973	0.0153317
Prkg1	-1.97918	0.0146739
Smco3	-1.978	2.57e-05
Nphs1	-1.97392	0.00210136
Brsk2	-1.96955	7.32e-07
Il1f6	-1.96704	4.03e-05
Aplp1	-1.95869	2.23e-09
Negr1	-1.95669	1.66e-06
Ube2ql1	-1.95647	0.000178749
Amer2	-1.9538	5.75e-07
Slc35f1	-1.95261	0.00199983
Fam163a	-1.95007	0.0116206
Grk1	-1.94668	0.000126369
Gckr	-1.94225	5.44e-07
Susd3	-1.94222	8.38e-07
B3galt1	-1.94099	0.00321055
Esrrg	-1.93224	0.00918295
Tmem132e	-1.93117	0.0015437
Bex4	-1.92803	1.4e-08
Crb1	-1.92516	0.000611936
Galnt17	-1.92075	0.0312125
Wdfy1	-1.91924	1.81e-76
Rdh8	-1.9182	0.0475033
Mchr1	-1.91658	0.00143133
Fbxl7	-1.91441	0.000616757
Kif1a	-1.91194	3.29e-09
B3gnt5	-1.91192	0.000561711
Eef1akmt3	-1.91065	0.0359513
Rhpn1	-1.90881	1.23e-05
Hmx1	-1.90874	3.94e-11
Ank2	-1.90847	7.2e-20
Ccdc24	-1.90764	0.000505276
Prdm8	-1.90523	5.26e-05
Frem3	-1.90495	0.000807438
Tubb4a	-1.90486	2.1e-07
Ina	-1.90419	0.0218249
Pacsin1	-1.90217	2.64e-07
Dnase2b	-1.90085	0.000765182
Chst8	-1.9	0.000929993
Necab2	-1.89991	0.00478322
Klra4	-1.88688	0.0221005
Guca1b	-1.88558	1.99e-10
Htr5b	-1.88477	2.94e-05
Adamtsl2	-1.8842	0.000193269
Zic1	-1.88323	0.0158541
Cox4i2	-1.88239	0.0379918
Rdh12	-1.88131	7.08e-07
Arhgdig	-1.88001	0.00874157
Tmem114	-1.87865	0.0358728
Nap1l5	-1.87705	8.36e-09
Clstn3	-1.87304	1.42e-06
Fmn2	-1.87074	0.00164868
Opn1sw	-1.86716	0.00321809
Rasgrf2	-1.86695	0.000178714
Rgs7	-1.86684	0.00955874
Slc38a4	-1.86642	0.000579871
Chrm1	-1.86429	0.0110788
D430019H16Rik	-1.8637	0.000359492
Nefl	-1.86335	7.91e-08
Ahrr	-1.86136	0.0460949
Mgat5b	-1.8598	0.00497894
Gria2	-1.85753	0.00371304
Srrm4	-1.85322	2.64e-06
Rims1	-1.84623	0.00710242
Slc18a2	-1.84606	0.00512117
Cybrd1	-1.84355	1.76e-07
Gata3	-1.84271	0.00216065
Crct1	-1.84143	2.61e-07
Rspo1	-1.83928	2.04e-07
Bex1	-1.83812	6.02e-07
Chst3	-1.83575	0.000368302
Hey2	-1.83416	0.0268477
Pigz	-1.83224	1.54e-05
Fbxo2	-1.8317	7.14e-06
Prrt1	-1.82701	2.5e-08
Gpr156	-1.82597	0.0282837
Slc7a10	-1.82018	0.0241441
Kif5a	-1.81838	5.7e-05
Arxes2	-1.8181	5e-06
Dgkb	-1.8154	0.00408215
Ppp1r1a	-1.81525	1.25e-07
Lmo1	-1.81115	3.89e-07
Gm9918	-1.81054	0.0020276
Hpcal4	-1.81015	0.0112507
Pde8b	-1.80967	0.000549606
Tnc	-1.80732	1.86e-06
Kcnab2	-1.80546	9.67e-07
Pnmal2	-1.80237	7.19e-08
Six3	-1.7993	5.86e-08
Msi1	-1.79456	3.44e-05
Irx6	-1.78909	0.0150077
Mmp3	-1.78678	4.98e-06
Bex2	-1.78222	0.000196332
Frzb	-1.78198	6.91e-05
Scd3	-1.78088	0.00451831
Ypel4	-1.78041	2.5e-09
Igfn1	-1.77995	0.000433376
Rxrg	-1.77476	0.00031086
Rph3a	-1.77323	1.07e-05
Ogdhl	-1.76775	4.35e-11
Basp1	-1.76227	5.37e-26
Tmem136	-1.76214	5.59e-09
Wisp1	-1.75907	2.54e-12
Abcc8	-1.75866	0.0132813
Tceal6	-1.75258	0.00940926
Lin7a	-1.74548	0.0180096
Chil1	-1.74365	1.21e-06
Slc14a1	-1.74336	4.74e-07
Fhl2	-1.74277	1.32e-05
Chad	-1.74159	5e-05
Tceal3	-1.73626	7.44e-13
Gdap1	-1.73448	0.0173552
Fkbp11	-1.73021	2.42e-06
Klra8	-1.73005	0.0339082
Edil3	-1.72985	2.45e-08
Lgi3	-1.72861	0.0169635
Scn2b	-1.72834	0.000271115
Cdh2	-1.72739	1.33e-11
Col2a1	-1.72679	0.00159231
Kcnc1	-1.72535	0.0101557
Frmd3	-1.72194	0.0110508
Vstm2b	-1.71798	0.00164233
Gnaz	-1.71283	6.82e-11
Col4a2	-1.71036	1.87e-09
Ttyh1	-1.70298	0.0025437
Dupd1	-1.70231	0.0436508
Pcdh19	-1.69363	0.00171376
Stxbp1	-1.69351	0.000572074
Serpine1	-1.69262	3.19e-05
Dkk1	-1.69253	0.000130042
Chrnb4	-1.69248	0.0036839
Gdf9	-1.69237	0.0314334
Rims3	-1.69179	6.21e-05
Plch1	-1.6916	1.35e-05
Atp1b2	-1.68982	5.81e-07
Srrm3	-1.68859	0.00823107
Tox3	-1.68823	0.000231754
Edn2	-1.68817	5.74e-06
Camk2b	-1.6874	0.000160789
B3gat2	-1.68582	0.0353617
Adcy1	-1.68279	3.66e-07
Ctnna2	-1.67158	1.03e-06
Vax2	-1.66965	0.00461805
Unc80	-1.66963	0.000342954
Cilp2	-1.66708	2.6e-06
Agap2	-1.66639	0.000474061
Prkd1	-1.66325	8.26e-05
Lrrc7	-1.6632	0.019306
Gria4	-1.66314	0.022008
Bend4	-1.66233	0.0146739
Map7d2	-1.6591	0.00462956
Cnrip1	-1.65819	1.2e-08
Gpr179	-1.65683	0.000213977
Armcx6	-1.65648	0.0111949
Gnao1	-1.65603	4.54e-09
Nectin3	-1.65581	0.000169344
Sult1c1	-1.65506	0.00255204
Rab3b	-1.65217	0.0114055
Synpr	-1.65151	0.00039228
Cck	-1.64693	0.000923284
Col4a4	-1.64246	9.82e-08
Fam155a	-1.64229	0.00229585
B3galt5	-1.63598	6.85e-07
Nupr1	-1.63074	4.61e-11
Slc24a4	-1.62871	0.0021816
AF529169	-1.62842	0.0313889
Cyp26a1	-1.62839	0.000449513
Mmd2	-1.6274	9.51e-05
Gfap	-1.62341	0.0133251
Tro	-1.62183	3.06e-05
BC034090	-1.6175	2.7e-10
Gpm6a	-1.61687	7.51e-11
Scube3	-1.61568	0.00116112
Cgref1	-1.61246	0.000247464
Dock3	-1.61144	0.003264
Pcdh9	-1.60945	0.0188781
Stmn2	-1.60824	8.28e-05
Arxes1	-1.60796	0.00031346
Efr3b	-1.60615	1.95e-08
Runx1t1	-1.60562	1.43e-07
Rasd2	-1.60129	0.0448298
Smpd3	-1.59931	0.0429361
Adgrb2	-1.59808	5.91e-05
Dhh	-1.59453	0.00834974
Gpr143	-1.59134	0.0440955
Kcnj10	-1.5908	0.0286248
Pgbd5	-1.58949	0.0094014
Snx32	-1.58849	2.73e-10
Lrrc73	-1.58774	0.000255346
Ppef2	-1.58653	6.44e-05
Nova2	-1.58429	0.000350107
Cntnap2	-1.5841	4.68e-05
Chst5	-1.58406	3.4e-08
Npas3	-1.5816	0.000828523
Gm3468	-1.58148	0.0406326
Snca	-1.5807	0.00861764
Cntn1	-1.58019	0.000181748
Scx	-1.57972	3.93e-05
Sgip1	-1.57164	3.1e-07
Slc9a5	-1.56921	3.57e-05
Plekhb1	-1.56852	7.69e-08
Nell2	-1.56792	0.000645211
Ndnf	-1.5673	1.26e-05
Matk	-1.56505	0.00412133
Diras1	-1.56192	0.00217515
Igf2bp2	-1.56015	9.73e-05
Rundc3a	-1.55783	5.22e-08
S100a9	-1.55679	0.00474175
Inhba	-1.55608	9.36e-07
Hdc	-1.55599	0.0038178
Pcdhgc4	-1.55593	0.0495498
Scn8a	-1.55531	3.63e-05
Cited1	-1.55267	0.000885343
Nrn1	-1.55199	0.00686712
Ano2	-1.55102	0.00203632
Lrtm2	-1.55084	0.0013153
Cdk5r1	-1.54911	7.18e-06
Faim2	-1.54878	2.5e-06
Tdrkh	-1.54861	0.000256134
Cxxc4	-1.54433	0.000406983
Slc6a15	-1.54056	0.00634322
Dpysl5	-1.53943	0.0190097
Klhl3	-1.53716	5.41e-05
Arfgef3	-1.53535	0.000409302
Pcbp4	-1.53228	6.06e-08
Car3	-1.53185	1.79e-06
Cpne7	-1.52984	2.48e-06
Prrt4	-1.52791	0.0207023
Rnd1	-1.52787	0.0334549
Gab3	-1.52768	0.0402651
Rtn1	-1.52596	8.19e-11
Ccdc39	-1.52519	0.00020208
Plppr4	-1.52373	0.0027008
Tmem35a	-1.52372	0.00217592
Reep2	-1.52235	6.37e-06
Mamstr	-1.52183	0.0394686
Pde1b	-1.52115	8.43e-06
Dlgap3	-1.51961	0.0112107
45539	-1.51872	8.94e-09
Scn2a	-1.51843	4.65e-06
Slc7a11	-1.51609	1.26e-05
Dnah1	-1.51587	0.000650169
Gabre	-1.51512	0.0235067
Lrrtm3	-1.51505	0.0241131
Tmem59l	-1.51445	0.00125107
Rpgrip1	-1.51112	5.27e-07
Rragb	-1.51067	0.0201444
Nalcn	-1.50912	0.000323597
Abcd2	-1.50799	0.00366628
Fgf10	-1.50654	0.00061892
Rgs16	-1.50581	0.029445
Prss12	-1.50188	0.0227298
Angpt2	-1.49769	1.47e-06
Thsd7a	-1.49764	8.53e-07
Sez6l	-1.49618	0.002875
Fgf12	-1.49428	0.000366436
Snx22	-1.49278	1.21e-07
Gabrb3	-1.49258	0.00025799
Tmem121	-1.4922	0.00677981
Armcx2	-1.49039	1.14e-09
Tceal5	-1.49009	3.64e-07
Hid1	-1.48948	2.72e-05
Pianp	-1.48685	4.65e-08
Cacng4	-1.48594	1.78e-07
Cryab	-1.4856	6.97e-06
Gng8	-1.48276	0.0163811
Rlbp1	-1.47789	5.73e-08
Grm8	-1.47434	0.00130409
Gm13889	-1.47285	0.000112062
Cnfn	-1.4713	0.000326258
Drd1	-1.46821	0.000176162
Dok5	-1.46288	0.0114055
Aatk	-1.46185	1.43e-08
Cacng7	-1.46184	3.81e-07
Grap	-1.45838	0.0250576
Ephb1	-1.45561	2.94e-05
Pf4	-1.45357	0.0072409
Srpx2	-1.45088	1.47e-07
Kcnip4	-1.45035	0.000804074
Gngt2	-1.4499	0.000119316
Rbfox3	-1.4494	0.0130619
Ntm	-1.44859	0.00428271
Nppb	-1.4459	0.0327186
Emilin3	-1.4457	0.000192202
Fam180a	-1.44442	0.020964
Ica1	-1.4421	0.0281057
Rapsn	-1.44192	0.0010134
Nim1k	-1.44079	0.0113055
Armcx4	-1.44013	8.77e-10
Myrip	-1.43991	5.9e-08
B4galt6	-1.43788	8.72e-09
Lce3a	-1.43506	4.17e-07
P4htm	-1.43046	5.42e-10
Egflam	-1.43025	2.1e-07
Mt3	-1.42807	2.54e-05
Atp6v1g2	-1.4279	0.0060601
Islr2	-1.42642	0.0469454
Col4a3	-1.42637	0.00126555
Kcnmb4	-1.41794	0.00131968
Cspg5	-1.41553	4.57e-10
Smarca1	-1.4154	0.0157651
Tmem240	-1.41514	0.0113879
AC155937.1	-1.41319	0.00451831
Tusc5	-1.41091	0.00593475
Lbh	-1.41071	4.81e-10
Matn4	-1.40959	4.03e-05
Gpsm3	-1.40919	1.36e-05
Rgs6	-1.40853	0.000579871
Adamts1	-1.40762	9.02e-09
Cldn10	-1.40723	8.25e-06
Npy	-1.40717	1.46e-06
Lce3b	-1.40621	0.0103691
Dner	-1.40251	7.73e-06
Col27a1	-1.40201	2.23e-05
Nog	-1.40005	0.000359492
Coro2b	-1.39831	1.31e-09
Ramp3	-1.39799	0.00934475
Dixdc1	-1.39486	6.74e-07
Ifi27l2a	-1.39455	0.0078109
S100b	-1.3935	4e-05
Dpysl2	-1.39258	3.47e-10
Hdac9	-1.39237	0.00892011
Myo1b	-1.39223	4.04e-16
C5ar1	-1.39103	0.00354099
Unc119	-1.38819	5.16e-08
Gpr4	-1.38809	0.0201444
Rab4a	-1.38609	2.25e-09
Ache	-1.38521	0.00988873
Gucy1b3	-1.3827	0.00124793
Tbx3	-1.3764	0.0155584
Gldn	-1.37625	0.0412323
Pde1c	-1.37438	5.6e-06
Ggnbp1	-1.36996	0.0179549
Dennd5b	-1.36975	8.43e-06
Kcnma1	-1.36937	0.00183552
Radil	-1.36826	7.2e-06
Adgrb1	-1.36788	1.98e-05
Shisa4	-1.36317	3.26e-07
Hmgcs2	-1.36239	1.23e-05
Gucy1a3	-1.36029	3.81e-05
Bpifb1	-1.35996	0.0120849
Spock2	-1.35717	2.31e-06
Slc12a5	-1.35634	0.000104989
Slc16a3	-1.35449	0.000338425
Epdr1	-1.35442	3.47e-08
Dclk2	-1.35292	0.000606943
Slc38a1	-1.35284	5.11e-08
Sdk1	-1.35259	2.07e-05
Napb	-1.34902	3.1e-07
Wscd2	-1.34745	0.00205875
Tmem178	-1.34733	7.15e-05
Pcyt1b	-1.34641	4.55e-13
Angpt1	-1.34461	0.00228857
Pdia5	-1.34323	3.56e-07
Syt4	-1.34303	4.47e-07
Sardh	-1.34234	6.37e-06
Car9	-1.34175	0.00874068
Mab21l2	-1.3406	0.00823107
Gulp1	-1.34052	0.000354477
Loxl2	-1.3398	7.62e-15
Reep1	-1.33927	0.00578864
Kcnab1	-1.33831	0.0101693
Smad9	-1.33631	0.00105941
Cecr2	-1.33413	0.00414009
Ebf3	-1.33408	0.000547601
Tmcc2	-1.33063	1.18e-10
Ppp1r9a	-1.33042	1.32e-07
Col11a1	-1.32785	5.25e-06
Dysf	-1.32759	0.000346759
Elavl2	-1.32661	0.02958
Scamp5	-1.32467	2.23e-09
Ccdc126	-1.32042	4.93e-05
Dio2	-1.31834	8.84e-05
Fbxl16	-1.31686	0.000273143
Ccdc114	-1.31587	4.43e-05
Il1f9	-1.31342	2.52e-05
Clip3	-1.3126	3.01e-12
Enho	-1.3125	2.55e-05
Col8a1	-1.31234	2.44e-11
Otx2	-1.31183	0.000359492
Arhgef25	-1.31126	5.3e-08
Carmil3	-1.31035	0.0022809
Tmem108	-1.30937	0.00255864
Ptgs2	-1.30851	0.000721531
Gsg1l	-1.30693	0.000837795
Car14	-1.30588	2.82e-06
Selenom	-1.305	0.000144184
Sox11	-1.30383	0.000206396
Grid1	-1.30316	0.0209033
Mlana	-1.30272	6.3e-05
Opcml	-1.30037	6.42e-06
Lrrc2	-1.29869	0.0332789
Podxl2	-1.29714	0.000264189
S100a4	-1.29635	1.88e-09
Ntng2	-1.29519	0.000322448
Creb3l1	-1.29442	4.8e-05
Lonrf2	-1.29359	0.00473142
Comp	-1.29308	0.00510127
Igfbp6	-1.29157	0.000799452
Ppp2r2b	-1.28871	2.88e-05
Angpt4	-1.28831	0.0353423
Map1b	-1.28767	1.19e-10
Fscn1	-1.28739	4.27e-06
Slc7a2	-1.28625	9.3e-05
Stc1	-1.28556	0.000980902
Mpp3	-1.28555	0.00755139
B230217C12Rik	-1.28427	0.015169
Iglon5	-1.28388	0.00389651
Zfp385b	-1.28294	0.000690683
Chic1	-1.28293	0.00834974
Ttll11	-1.28258	0.000500367
Gata2	-1.28105	0.0434163
Fndc5	-1.27997	2.68e-05
Kcna6	-1.27985	2.86e-07
Timp1	-1.27879	0.000116255
Fgf1	-1.27756	3.4e-08
Limch1	-1.27709	0.00142022
1500015O10Rik	-1.2755	7.97e-05
Lhx2	-1.27545	0.012547
Adam11	-1.27474	1.48e-05
Nol3	-1.27332	1.24e-06
Vat1l	-1.27085	0.0120849
Plxna4	-1.27079	7.06e-07
Rbpjl	-1.26937	7.97e-05
Gng11	-1.26914	8.11e-05
Mef2c	-1.26741	0.000164519
Col9a3	-1.26735	0.000689503
Jam3	-1.26696	2.04e-06
Tacr3	-1.26486	6.77e-05
Emid1	-1.26421	0.00390729
Ncald	-1.26322	0.000106995
Impdh1	-1.2628	1.04e-05
Mapk4	-1.26199	0.000112371
1190005I06Rik	-1.26003	0.00055428
Trabd2b	-1.25903	0.00168372
Hs6st2	-1.25874	0.000583268
Fam20a	-1.25825	4.12e-05
Gxylt2	-1.25714	1.87e-05
Sobp	-1.2565	1.93e-05
Maf	-1.2564	4.28e-08
Col5a1	-1.25555	5.81e-07
Emp3	-1.25185	0.00282439
Sall2	-1.25077	0.000128456
Tbx2	-1.24864	3.8e-06
Tead2	-1.24672	0.00602958
Fam19a5	-1.24601	3.5e-05
Omd	-1.24207	0.000107296
Wfdc18	-1.2418	0.00487572
1810041L15Rik	-1.24166	0.00134618
Padi2	-1.24096	1.23e-05
Tmem198	-1.24085	0.0298932
Bin1	-1.24065	8.43e-06
Gria1	-1.23979	8.22e-05
Tnn	-1.23543	0.0372459
Agpat4	-1.23521	6.71e-05
Ccdc74a	-1.23486	0.00949226
Hmox1	-1.2346	2.28e-10
Ntng1	-1.23263	1.81e-08
Gdf11	-1.23235	0.000139222
Col8a2	-1.23186	1.05e-07
9330159F19Rik	-1.23153	0.025207
Slc35g2	-1.23129	0.0428798
Pgf	-1.2293	0.0246549
Oaf	-1.22609	3.06e-10
Sema6b	-1.22471	0.00171376
Cers4	-1.22163	0.000171442
Nsg1	-1.21956	2.74e-06
Apba1	-1.21938	1.2e-05
Hspa12a	-1.21686	7.9e-06
Csdc2	-1.21657	9.65e-05
Eml5	-1.21594	4.73e-05
Hrct1	-1.21507	0.0269788
Lrrk2	-1.21502	0.000765389
Vim	-1.21498	1.07e-12
Zfp641	-1.20619	0.0021008
Lrrc4b	-1.2054	0.000979625
Pou3f3	-1.20533	1.77e-05
Col9a1	-1.20445	0.0029169
Tbc1d9	-1.20351	0.000274444
Rnf150	-1.20279	4.02e-06
Pcbd1	-1.20233	0.000188293
Ccdc177	-1.20154	0.000995571
Parvb	-1.20045	0.00144116
Cracr2a	-1.1963	0.0429361
Adra1b	-1.19561	0.00626848
Lrfn3	-1.19481	0.000116069
Sfrp2	-1.19417	0.00168958
Igdcc4	-1.19369	6.34e-10
Eepd1	-1.19253	3.29e-06
Mgp	-1.19181	2.92e-06
Nfatc4	-1.19168	2.56e-05
Psd	-1.19024	4.06e-05
Abcg4	-1.1898	0.00304373
Ctgf	-1.18891	3.93e-05
Kif21b	-1.18677	0.000830795
Trim46	-1.18624	0.00412259
Colgalt2	-1.18591	7.87e-06
Elmo1	-1.18434	2.48e-06
Nnmt	-1.18194	0.00982098
Npr2	-1.18165	2.04e-07
Ttyh2	-1.18137	6.97e-06
Mfap2	-1.18046	2.46e-05
Ptgds	-1.18032	0.000488898
Arhgap28	-1.17928	0.000126949
Dlgap1	-1.1792	0.00104717
Sprr1a	-1.17838	2.83e-05
Chrdl1	-1.17669	0.00186638
Syt11	-1.17615	3.42e-08
Rftn1	-1.17386	0.00609248
Pygo1	-1.1733	6.23e-07
Cttnbp2	-1.17132	0.00414129
Tnr	-1.1698	0.0230444
Col16a1	-1.16905	7.83e-05
Lrrc4c	-1.16844	0.0160209
Samd4	-1.16816	0.000268378
Gng2	-1.16785	3.74e-10
Tnfsf12	-1.16518	2.18e-07
Gpx7	-1.16492	0.000469879
Plppr3	-1.16461	0.0312693
Map1a	-1.16433	1.3e-07
Pitx2	-1.16358	2.99e-07
Nek6	-1.16255	0.00051758
Trpc1	-1.16088	7.97e-05
Npnt	-1.15908	4.73e-05
Ptprm	-1.15507	1.77e-05
Fabp4	-1.15502	0.0013294
Tspan11	-1.15472	0.0486034
Fndc4	-1.15316	7.32e-07
Lenep	-1.15244	0.00934792
Pdgfrb	-1.15234	1.01e-05
Adgrl1	-1.15057	0.0259247
Chpf	-1.15053	6.09e-06
Bdh2	-1.14878	1.83e-05
Dct	-1.14657	0.00078141
Tbkbp1	-1.14647	3.21e-06
Nrxn2	-1.14485	0.0059652
Loxl1	-1.14427	6.54e-05
Gm266	-1.1439	0.00163464
Clmp	-1.1418	1.56e-06
B4galt5	-1.14095	0.000119106
Adora1	-1.14062	5.55e-05
Slit2	-1.14055	0.000791781
Myoc	-1.13994	0.00404239
Lmtk3	-1.13541	4.47e-07
Cpt1c	-1.13511	2.17e-09
Zfp57	-1.13406	0.0140508
Kctd14	-1.13117	0.0218118
Ebpl	-1.13072	3.4e-08
Mamld1	-1.12911	0.0257223
Sptssb	-1.12725	0.000112423
Fam19a3	-1.12587	0.0190249
Fads6	-1.12116	0.00869804
Camk4	-1.12036	0.00380432
Plod2	-1.11784	5.78e-08
Nlrc5	-1.11701	0.0431405
Paqr9	-1.1167	0.0214952
Dkk2	-1.11547	8.33e-05
Pde3a	-1.11419	9.81e-06
Dtx1	-1.11413	0.00501052
Nfil3	-1.11247	0.0271001
Olfml3	-1.11244	4.84e-06
Abat	-1.11222	0.000179494
Cacnb2	-1.11176	0.00257861
Slc16a1	-1.11157	1.13e-13
Pmel	-1.11121	0.00016417
Tnmd	-1.10908	0.000266076
Adm	-1.10685	3.2e-05
Peg3	-1.10684	2.64e-07
Zfp9	-1.1068	0.00143335
Podxl	-1.10521	4.42e-06
Speg	-1.105	3.07e-05
Rgs7bp	-1.1022	0.00055449
Tacr1	-1.09871	4.53e-05
Itih2	-1.09832	0.00439355
Armcx3	-1.09692	3.6e-08
Gpnmb	-1.09337	2.47e-06
Eif4e3	-1.09186	0.00418392
Prrx2	-1.08965	0.00577926
Mcub	-1.08879	5.09e-12
Samd5	-1.08877	1.78e-05
Sema7a	-1.08807	0.00593823
Fkbp10	-1.08795	2.85e-05
Nr1h3	-1.08743	0.000295985
Dpep1	-1.08578	0.000307016
Cemip	-1.08554	0.000420934
Ccdc8	-1.08123	0.00486828
Adam22	-1.08069	0.000100431
Lrrc75b	-1.07949	0.0369498
Slc16a8	-1.07922	0.0096419
Nova1	-1.07783	0.00426295
Cd63	-1.07727	1.73e-05
Grb10	-1.07364	3.26e-07
Rbm24	-1.07325	0.00150256
Adgrl3	-1.071	0.00331516
Hspb2	-1.07048	0.0430337
Ctsz	-1.07034	8.38e-06
Dpysl3	-1.07031	8.46e-17
Pitx1	-1.06858	0.00520418
Ccdc88a	-1.06849	0.000222908
Gnb4	-1.06846	0.00126139
Glipr1	-1.06665	0.0138719
Pcdh17	-1.06611	0.0298932
Rasgrp2	-1.06431	0.0304196
Kdelr3	-1.06409	0.00171376
Ebf4	-1.06324	0.000958207
Hey1	-1.06308	0.00317155
Lgals1	-1.0629	0.000665631
Ltb	-1.06243	0.0333846
Akna	-1.06043	0.000642131
Dclk1	-1.05898	1.75e-06
Igfbp2	-1.05894	2.34e-06
Col6a3	-1.05886	9.85e-07
Cpz	-1.0588	0.00160201
Penk	-1.05784	0.00306086
Rtl5	-1.05449	0.0345484
Adra2c	-1.0541	0.00194149
Apbb1	-1.0533	2.72e-08
Fabp5	-1.0526	1.63e-28
Cacna1c	-1.05197	0.000138756
Clvs1	-1.04985	0.000117968
Ccdc80	-1.04936	0.00229814
Ptp4a3	-1.04832	1.5e-07
Zfp521	-1.04758	1.22e-05
Klhl4	-1.04744	0.0411886
Fabp3	-1.0474	0.0448288
Ccl21a	-1.04506	0.00361397
Tenm3	-1.0446	0.00011098
Filip1	-1.04453	0.0134052
Klf12	-1.04417	0.0365788
Ndufa4l2	-1.04412	0.000393927
Fxyd1	-1.0432	0.00184681
Igfbp7	-1.04241	4.16e-06
Shc2	-1.04215	0.0443137
Rai2	-1.04214	0.00210177
Sec14l2	-1.04129	0.00019532
Slc7a6	-1.03957	6.37e-06
Hmgcll1	-1.03938	0.0073765
Smim3	-1.03848	0.0046878
Prr36	-1.03844	0.028248
Nkd1	-1.03844	7.79e-06
Fez1	-1.03664	0.0020276
Emilin1	-1.03587	4.03e-06
Twist2	-1.0356	0.0040983
Cxcl14	-1.03341	3.86e-08
Camk2n2	-1.03228	0.0103987
Arsi	-1.03091	0.00517146
Dmxl2	-1.03015	1.39e-05
Fsd1l	-1.02973	0.0006153
Ptgis	-1.02919	5e-06
St6galnac4	-1.02753	0.0366561
Fcgrt	-1.02717	0.000676517
Sdc3	-1.02716	1.01e-08
Adcy5	-1.02597	0.00176883
Tnni3	-1.02534	0.0318526
Pfkp	-1.02313	4.26e-05
Nr4a1	-1.02233	0.00290728
Cpxm1	-1.02209	0.00118148
Atp2b2	-1.02161	0.0336536
AA467197	-1.02123	3.56e-08
Adamts5	-1.0212	5.31e-05
Cyp2u1	-1.02088	0.000572286
Neurl1a	-1.01994	0.00310424
Ltbp2	-1.01971	0.00796702
Spp1	-1.01696	0.0038178
Slc24a5	-1.01623	0.0106628
Stk32c	-1.01596	0.000178714
Megf10	-1.01594	0.0175943
Svep1	-1.01547	1.92e-05
Tspan10	-1.01518	0.00171672
Tfap2b	-1.01443	9.69e-08
Ciart	-1.01416	0.000995571
Wscd1	-1.01354	0.0117217
Igf1	-1.01296	4.58e-06
Edn3	-1.0118	0.000810601
Siglecg	-1.01167	0.0308812
Pdgfrl	-1.01165	0.00104549
Adra2a	-1.01157	0.0189516
Il11ra1	-1.01129	0.000365257
Pon1	-1.01115	0.00230626
Layn	-1.01023	0.0094014
Tmem47	-1.00962	2.18e-08
Col1a2	-1.00962	3.95e-05
Nrep	-1.00798	2.56e-06
Obsl1	-1.00785	0.000213977
Lix1l	-1.00683	8.96e-07
Plekhh2	-1.00519	1.14e-05
Lrp3	-1.00484	8.2e-05
Grip1	-1.00436	0.000395088
Chrd	-1.002	0.0206678
Mkrn2os	-1.00099	0.0287343
Jph4	-1.00017	0.00281932
Vsig8	-0.999026	0.0159356
Col1a1	-0.998934	7.44e-05
Zdhhc2	-0.998725	4.1e-06
Pcdhb20	-0.997668	0.0253145
Ager	-0.99666	0.00331516
Rnf157	-0.994784	0.000128849
B4galnt4	-0.994201	0.00632769
Ermn	-0.993333	0.0195123
Slc1a2	-0.992733	0.0257091
Ror1	-0.992228	0.00225822
Kcnk2	-0.992047	0.000302099
Ptgir	-0.991706	0.00690064
Nanos1	-0.989676	0.00101864
Abca8b	-0.988231	0.000321833
Exoc3l2	-0.986733	0.00280359
Robo2	-0.985805	3.05e-05
St6galnac6	-0.983932	6.41e-10
Nmnat2	-0.983907	0.0138719
Ctsk	-0.983885	0.000338425
Aph1c	-0.979957	0.0111302
Rab3il1	-0.979946	0.00263299
Fkbp7	-0.979891	5.85e-06
Tyr	-0.978757	0.00479609
Dmtn	-0.978611	0.00251293
Bcl6b	-0.978564	0.0110426
Col5a3	-0.977188	0.00583993
Adam33	-0.976678	0.000294967
Lilr4b	-0.976355	0.00286313
Snrpn	-0.976232	0.000112438
Cdsn	-0.976229	0.000110403
Fmod	-0.976107	0.00339755
Adcy7	-0.975537	0.000169315
Serpinf1	-0.974045	0.00149434
Map4k1	-0.973239	0.00304959
Wisp2	-0.97304	0.00461461
Pcdhb9	-0.97176	0.0238941
Pak3	-0.971147	0.00209977
Trib3	-0.970832	0.000682659
45541	-0.970399	0.000319457
Pdgfd	-0.969534	0.0103216
Gsdme	-0.967337	0.0499337
Eva1b	-0.966307	0.00314448
Trpm1	-0.965933	2.25e-09
Dbn1	-0.964829	3.67e-06
Gstm7	-0.964433	0.00284864
Thbs2	-0.962258	0.00198034
Agtr2	-0.961132	0.0110359
Magee1	-0.960978	0.00130637
Itga7	-0.958937	0.0205945
Aqp1	-0.958773	1.14e-05
Tmem178b	-0.958427	0.0400355
Tmem150c	-0.957893	0.000895566
Pros1	-0.957878	1.11e-05
Syngr1	-0.957032	0.000130768
Atp1b1	-0.955838	3.55e-07
Vcam1	-0.955422	0.000360623
Igfbp3	-0.955138	0.00427275
Creb5	-0.95486	0.0312604
Kcns1	-0.953301	0.0169881
Ubxn11	-0.952795	0.00385728
Rcn3	-0.952784	0.00106834
Slc41a2	-0.949834	0.00113897
Tmem151a	-0.94942	0.0326816
Ednrb	-0.948858	0.000391246
Trf	-0.947019	0.000160789
Copz2	-0.944222	0.00531697
Sox10	-0.943145	0.0186633
Bdnf	-0.943035	6.49e-07
Megf11	-0.942691	0.028805
Angptl2	-0.942356	0.00168191
Fibin	-0.941242	5e-05
Plk5	-0.941046	0.00107542
Clstn2	-0.940902	0.00656531
Slc45a2	-0.939264	0.0241558
Ncam1	-0.937741	0.00163464
Nr2f1	-0.936605	0.0236367
Gli1	-0.935793	0.0431315
Cdk14	-0.935786	0.000246246
Oca2	-0.934838	0.039143
Rtl8c	-0.93283	0.00329704
Ptgfr	-0.932541	0.00850711
Slc2a10	-0.932482	0.00436419
Pnck	-0.932452	0.0114569
Sod3	-0.930423	9.12e-06
Unc13c	-0.929995	0.0347167
Cep170	-0.92918	0.0012336
Ildr2	-0.928342	0.0132214
Tgfb2	-0.927948	0.00398365
Acsl6	-0.927755	0.00433497
Kcna2	-0.926988	0.0016277
Mast1	-0.925588	0.0346338
Acyp2	-0.923182	0.0274284
Pdzd4	-0.920147	2.83e-05
Dact3	-0.919285	0.00122864
S100a7a	-0.919102	3.26e-07
Pgm5	-0.918536	1.01e-05
Plod1	-0.917777	5.31e-05
Mn1	-0.917089	0.000638904
Dzip1l	-0.917014	3.57e-05
Zfhx4	-0.916585	0.00150454
Col6a2	-0.916128	0.000338425
Gap43	-0.915038	0.000695436
Fstl1	-0.914368	6.37e-06
Thbd	-0.914244	2.03e-05
Mme	-0.912957	0.0313889
Tet1	-0.912915	0.0153317
Thbs4	-0.911941	8.24e-05
Smoc1	-0.911204	0.000556396
Gfra1	-0.910819	9.44e-05
Kirrel	-0.909104	9.47e-07
Dock4	-0.908987	0.000222908
Fam3c	-0.908925	6.77e-07
Acta2	-0.908498	0.00511631
Fermt2	-0.908319	2.25e-09
Pcsk2	-0.905628	0.0156529
Sez6l2	-0.905554	0.000586682
Man1c1	-0.903233	0.000195235
Tmem204	-0.901634	0.00112441
Smoc2	-0.900445	1.17e-05
Serp2	-0.899305	0.00852778
Kcnn4	-0.898285	0.00121669
Tmem8	-0.897976	0.000958207
Apc2	-0.897887	0.0171318
Crabp2	-0.897772	0.00387616
Dchs1	-0.897282	0.0114433
Dynlt1b	-0.896951	5.15e-07
Sparc	-0.893708	7.28e-05
Chd5	-0.89354	0.0040428
Nrp1	-0.893298	0.00383381
Mark1	-0.893078	0.00264173
Coch	-0.892746	0.0115768
Thy1	-0.891579	0.00691936
Gm973	-0.891531	0.0288808
Fam169b	-0.889473	0.0312412
Fam174b	-0.889269	0.000459941
Plagl1	-0.889005	0.0132054
Smim5	-0.88841	0.0487609
Lpl	-0.887733	0.00918295
Adgrv1	-0.887683	0.00498688
Itgbl1	-0.887564	0.00151469
Mmp19	-0.886881	0.0168346
Mest	-0.885251	2.68e-07
Evl	-0.884711	0.000158177
Camk2n1	-0.884112	1.87e-05
Slc24a3	-0.883816	1.58e-05
Kdr	-0.88036	1.63e-10
Dab2	-0.880329	0.00451831
Rcan2	-0.879888	0.0330205
Tbc1d24	-0.879199	1.95e-05
Slc22a17	-0.878634	1.33e-05
Irx1	-0.877734	0.00834974
Irs1	-0.87749	2.83e-05
Iffo1	-0.876288	0.040299
Tmem119	-0.875754	0.00872694
Zfp354c	-0.873928	7.02e-07
Tnfaip3	-0.873002	0.0362103
Il1f8	-0.872285	0.0253854
Zfp423	-0.872017	0.0057885
Prrx1	-0.869736	3.87e-06
Larp6	-0.869541	0.0372465
Tspan6	-0.869361	2.12e-08
Ccdc102a	-0.867986	0.00974824
Ntrk2	-0.867382	0.000420934
Mex3b	-0.867305	0.00152121
Bcl2l1	-0.866701	0.00957643
Col6a1	-0.865935	4.79e-05
Smtn	-0.865809	0.000372188
Fam26e	-0.86513	0.0410188
Veph1	-0.863423	0.0231847
Rab6b	-0.863088	2.13e-07
Nceh1	-0.863019	1.24e-05
Lum	-0.862553	5.16e-06
Tcte3	-0.861162	0.00348955
Bgn	-0.860259	0.000183135
Ldb2	-0.857972	0.00913748
Scube1	-0.855688	0.0222535
Ak4	-0.854636	0.00407797
Snta1	-0.854439	0.000455613
Lhfp	-0.854051	3.7e-06
Atp6v0e2	-0.853758	6.14e-05
Reck	-0.853615	0.0162058
Fblim1	-0.852569	0.00229324
Pxdn	-0.852052	0.000474061
Spon1	-0.851017	4.33e-05
Col24a1	-0.848635	0.0217494
Trim35	-0.84856	1.73e-05
Tmod2	-0.847764	0.00469539
Pdzrn4	-0.846317	0.0246246
Col5a2	-0.845964	3.94e-05
Esam	-0.844649	0.029462
Fgfr1	-0.844269	1.57e-07
Dtna	-0.84352	0.00126139
Adgrg6	-0.842845	0.00608693
Hsf4	-0.841996	0.00580193
Cygb	-0.841051	9.72e-05
Hist1h3d	-0.838042	0.00710242
C4b	-0.837929	0.0101148
Sema4g	-0.837849	0.00581175
Zfp286	-0.837099	0.0038178
Gramd1b	-0.836368	0.00808578
C1qtnf6	-0.834368	0.0290195
Mmd	-0.833921	0.000185923
Ahi1	-0.833041	1.81e-06
Slc7a8	-0.832648	0.000116255
Jam2	-0.832048	3.5e-06
Lpar4	-0.831541	0.0302392
A2m	-0.829356	0.00210633
Gm3448	-0.828883	0.0117147
Fyn	-0.828511	0.000984345
Nkd2	-0.826514	0.00311279
Kank4	-0.826303	0.00257395
Fat3	-0.826087	0.0389798
Inha	-0.826039	0.0302707
Pthlh	-0.825947	9.57e-06
Efemp2	-0.825855	0.00443478
Bnip3	-0.825359	0.0060601
Slco2b1	-0.824013	0.042479
Gipc2	-0.823981	1.84e-05
Gpc6	-0.823452	0.0422828
Tmem132c	-0.819502	0.000340247
Epb41l2	-0.819201	0.0499356
Grk3	-0.818837	0.00213616
Sncg	-0.818708	0.00506445
Wipf3	-0.818015	0.0205886
Sema6a	-0.816567	0.000700217
Plvap	-0.815364	0.020057
Pdzrn3	-0.814794	8.22e-05
Grin3a	-0.8143	0.0315715
Mcam	-0.814224	0.0250709
Zcchc24	-0.813037	1.14e-05
S1pr1	-0.812768	0.0189843
Angptl7	-0.811398	0.000148646
Lcat	-0.810019	0.0457011
Sytl2	-0.8097	0.0189358
Gpr146	-0.807583	0.000788906
Kprp	-0.806289	0.0488145
Klf15	-0.806261	0.000393927
Dlc1	-0.806123	0.000100423
Clec2l	-0.804882	0.000807438
St3gal6	-0.804489	0.0135991
Comtd1	-0.803851	0.0134052
Arhgap20	-0.803115	0.0306021
Thsd4	-0.802256	0.000609834
Dapk2	-0.800344	0.00967336
Actn1	-0.799395	0.00190938
Lrp11	-0.799362	0.00057875
Twist1	-0.796201	0.00203724
Caskin1	-0.79617	0.0491546
Tnfrsf19	-0.795581	0.0148659
Synpo2	-0.795427	0.00383381
Tmem173	-0.793943	0.00355417
Hmcn1	-0.793027	0.0429241
Col13a1	-0.792983	0.0246889
Pkdcc	-0.792914	0.00810932
Gpx2	-0.791635	0.0469214
Xylt1	-0.791355	0.00586626
Pstpip1	-0.791215	0.0086534
Slc4a5	-0.790035	0.0140458
Ccbe1	-0.788901	0.0405644
Tmem44	-0.786914	0.0147944
Ttr	-0.785467	0.0274481
Asns	-0.784056	0.0163293
Prdm5	-0.780938	0.00598813
Slit3	-0.779774	0.0403335
Shox2	-0.779379	0.035439
Carmil2	-0.779286	0.0042832
Dcn	-0.778636	3.59e-05
Fam131a	-0.777779	0.00400679
Tekt2	-0.777055	0.0162701
Prelp	-0.776937	0.0088055
Cald1	-0.775555	0.000753741
Rgl1	-0.77446	3.34e-05
Bmp2	-0.773755	0.0475763
Arl4d	-0.773151	0.000179494
Flad1	-0.772722	4.07e-08
Fst	-0.772457	0.00111181
Fut10	-0.772332	0.0146151
Heyl	-0.770429	0.0371314
Tspan13	-0.768131	0.00160419
Adamts10	-0.766776	0.0015503
Enpp2	-0.763341	0.0478442
Gdnf	-0.76272	0.0413769
Ltbp1	-0.761692	9.72e-05
Dusp10	-0.759756	1.03e-06
Ddit3	-0.759124	0.00034163
Pcbp3	-0.758838	0.000574483
Zeb1	-0.756697	2.5e-05
Sgce	-0.756408	0.000258325
Snai1	-0.756289	0.0346338
Olfm1	-0.755723	4.35e-08
Itga5	-0.755347	0.00093918
Gm9844	-0.755115	0.0224846
Il34	-0.754293	0.00222009
Prkcb	-0.753781	8.28e-05
Flt4	-0.753622	0.0200163
Gfra2	-0.751474	0.00357868
P3h1	-0.750565	0.0118074
Mmp2	-0.749568	0.00183557
Misp	-0.74845	0.00530716
Bhlhe41	-0.748383	0.00664181
Nek5	-0.748103	2.13e-05
Krt14	-0.747649	1.47e-06
Sulf1	-0.747599	0.00217515
Chst2	-0.747282	0.00518336
Fxyd6	-0.74706	0.00499165
Trnp1	-0.746946	0.00295819
Slc25a33	-0.745881	5.44e-06
BC067074	-0.745802	0.00321809
Cd302	-0.745494	0.00859512
Stx1a	-0.744058	0.0289604
Cx3cr1	-0.743081	0.0335047
Fam107a	-0.741775	0.0150077
Sema6c	-0.741475	0.00338129
Gzmm	-0.739026	0.0290609
Myo7a	-0.738902	0.000575247
Slc26a7	-0.738379	0.000386115
Ssc5d	-0.738083	0.0307114
Cnn2	-0.738015	2.56e-06
C1s1	-0.736302	0.000318907
Rab36	-0.734135	0.0204558
Miga1	-0.732558	0.00852603
Tm4sf1	-0.732246	0.0398414
Spink13	-0.731905	0.000744028
Adamts2	-0.729246	0.0177125
Dnm3	-0.728633	5.41e-08
Cacna2d3	-0.727143	0.0262468
Pmepa1	-0.727027	0.00257491
Adcy4	-0.726695	0.0199984
Lbp	-0.7266	0.045886
Gprc5b	-0.725414	0.00164127
Acot7	-0.725351	0.00103001
Eid2	-0.725072	0.000572004
A230050P20Rik	-0.722707	0.00285578
Mthfd2	-0.722579	0.0175888
Rell2	-0.722353	0.0449696
Efcab7	-0.721509	0.0107303
Aebp1	-0.72144	0.0123492
Plxnc1	-0.721439	0.0453601
Tsku	-0.719888	0.0151806
Fam219a	-0.719831	4.28e-07
Rab31	-0.719109	5.55e-08
Gm21992	-0.718352	0.00877698
Spef1	-0.71766	0.0145349
Nr1d1	-0.717603	2.01e-05
Tmem98	-0.717156	0.000777176
Cd200	-0.717087	0.034912
Trp53i13	-0.717003	0.0204558
Wdr66	-0.715849	0.00225539
Fhl3	-0.715637	0.0180242
Spink5	-0.715093	6.91e-05
Myl7	-0.714991	0.0209689
Zfp503	-0.714612	3.71e-09
Podn	-0.714258	0.0238096
Pcp4l1	-0.713719	0.00016926
Lyz2	-0.713307	0.00479609
Cdhr1	-0.71228	0.0110888
Cped1	-0.711869	0.000654036
Dtx3	-0.711613	0.000199212
Dusp18	-0.711543	0.00653821
Tmem37	-0.711526	0.00578864
Syt9	-0.710311	0.00883665
B3gnt9	-0.707064	0.000618062
Tgfb3	-0.706611	0.0164571
Akr1b8	-0.706173	1.76e-07
Pkia	-0.705511	0.0277729
Fgf11	-0.705172	0.00720903
Ltf	-0.704425	0.000193453
Pdlim4	-0.704338	0.0422958
Eng	-0.704312	0.00774978
Plpp7	-0.703346	0.0396659
Arsg	-0.702091	0.00265702
Synm	-0.701248	0.00213616
Barx2	-0.70027	0.00265132
Zfp385a	-0.697414	0.00011755
Ms4a10	-0.697133	0.00652884
Ecscr	-0.696005	0.0140213
Krt18	-0.694596	0.0238244
Col12a1	-0.694049	0.000579871
Dmwd	-0.693548	0.000422144
Ogn	-0.690707	0.000331296
Rab3a	-0.68962	0.000179494
Lrrn4cl	-0.688976	0.0211575
Calm4	-0.688891	0.00621918
Kazald1	-0.688847	0.0313955
Slc9a3r2	-0.688264	0.0250661
Ednra	-0.685074	0.03004
Slfn2	-0.685034	0.00514597
Itm2a	-0.682341	0.00849141
Jcad	-0.681889	0.00501052
Gab2	-0.681013	0.0335047
Ushbp1	-0.680358	0.0457011
Bmper	-0.67997	0.0105539
Gadd45g	-0.678604	0.00795165
Dse	-0.676736	0.0419457
P3h3	-0.676214	0.00117577
Grik5	-0.675464	0.00689049
Tnfrsf1b	-0.674019	0.032699
Anxa3	-0.673955	6.59e-08
Pear1	-0.67382	0.0120947
Ndrg2	-0.673531	0.0253275
Mrc2	-0.67284	0.00092783
Fam114a1	-0.672	0.00012825
Susd2	-0.671478	0.0101576
Fam189a2	-0.670821	0.00189757
Islr	-0.67026	0.00644277
Rasa4	-0.668112	0.000928254
Ppargc1b	-0.6675	0.0203744
Thsd1	-0.666809	0.00471727
As3mt	-0.666432	1.26e-06
Renbp	-0.663346	0.0122505
Trib2	-0.661936	2.23e-05
Scarf2	-0.661866	0.000664103
Nbl1	-0.661372	0.00287832
Apbb2	-0.661152	0.00285591
Rtl8b	-0.660369	0.000923284
Rpl39l	-0.659046	0.0114939
Spats2l	-0.657833	0.00291919
Plp1	-0.657236	0.0126631
Adgrl4	-0.657152	0.0488462
Wipf1	-0.656283	0.0241623
Gnai1	-0.655517	0.00313638
Slc5a3	-0.654607	0.00126271
Lsp1	-0.65223	0.00166264
Ccdc154	-0.650713	0.0126075
Tpm2	-0.64857	0.000274668
Ggt7	-0.645588	0.000721531
Vegfa	-0.645133	0.00126281
Whrn	-0.645096	0.0244056
Six2	-0.643804	0.000735098
Fbxo17	-0.643375	0.000915912
Zmat1	-0.64158	0.0293937
S100a13	-0.639925	0.0397522
Lhfpl2	-0.637426	0.000359492
Clca3b	-0.636842	0.0121554
Msn	-0.634995	0.0018988
Tes	-0.634506	0.000477163
Serping1	-0.631898	0.0143175
Bmp3	-0.631406	0.000209373
Hist1h4i	-0.630964	0.00291469
Sult1a1	-0.63043	0.0112107
Zfp428	-0.627756	0.0368224
Adgre5	-0.627487	0.0057885
Qpct	-0.627158	0.0162658
Galnt10	-0.62337	4.19e-09
Cmtm3	-0.622749	9.78e-06
Atp8b2	-0.621257	0.00546462
Clec11a	-0.619983	0.00255864
Rtn4rl1	-0.618508	0.00867431
B4galt4	-0.617096	0.00331516
Slc16a6	-0.612258	0.000360653
Klhdc8b	-0.611466	0.00405321
Dtx4	-0.610878	0.0108217
C1qtnf7	-0.609753	0.0191422
Sfxn5	-0.608447	0.017142
Fads3	-0.606166	7.88e-05
Ntrk3	-0.605648	0.0462838
P4ha2	-0.605408	2.98e-05
Ptn	-0.604979	0.000319457
Cavin2	-0.604467	0.0250818
Tubb6	-0.603109	0.00257491
Amigo2	-0.603002	0.00772535
Ccdc136	-0.602438	8.72e-06
Arhgdib	-0.601983	0.00268182
Olfml1	-0.601836	0.0204558
Dennd2a	-0.601551	0.0205945
Stra6	-0.601419	0.0275457
Hs3st1	-0.601055	0.0130168
B3galnt1	-0.601014	0.0164019
Gypc	-0.600852	0.024224
Mkrn3	-0.599917	0.0180005
Adgrf5	-0.596214	0.0305681
Lama1	-0.596097	0.00962709
Thbs1	-0.593851	0.00230253
Nat8l	-0.593164	0.000286868
Cap2	-0.589332	0.0085743
Mndal	-0.58757	0.0369033
Fmo1	-0.587448	0.0225525
Socs2	-0.585326	0.0325817
Mtfp1	-0.58499	0.0189916
Prss53	-0.584423	0.00813149
Tomm6	-0.583708	0.0366561
C1ra	-0.582906	0.00834974
Gprc5c	-0.58165	0.0252809
Apold1	-0.58053	0.00304959
Sdc2	-0.580306	9.71e-08
Fam46c	-0.579878	0.000451168
Tle6	-0.578818	0.00586794
Sccpdh	-0.578372	0.000767761
Hk2	-0.576442	7.51e-07
Tril	-0.574637	0.0464096
Pbp2	-0.574261	1.81e-08
B3glct	-0.574005	0.000193269
Serpini1	-0.573922	0.0192488
Map3k12	-0.572933	2.72e-05
Nrp2	-0.572624	0.0391134
Grtp1	-0.572551	0.00897722
Lox	-0.57246	0.039858
Zfp593	-0.572237	0.00451443
Nme1	-0.568577	0.00572478
Myh11	-0.567853	0.0248482
Dennd6b	-0.567691	0.00255864
Cyp2d22	-0.567027	0.0120295
C2	-0.564974	0.0397991
Ano1	-0.564006	0.0440252
Klf9	-0.563627	0.0185672
Stab1	-0.55881	0.0242336
Col11a2	-0.555234	0.00514067
Nefm	-0.553197	0.039045
Pdlim7	-0.547882	0.011876
Glb1l2	-0.545696	0.011552
Avpi1	-0.545274	0.00283199
Dynlt1a	-0.545002	0.0439174
Dpt	-0.544484	0.0250225
Itpr1	-0.542497	0.000245804
Stfa3	-0.54179	0.0366965
Actg1	-0.541787	0.0234715
Hip1	-0.540987	0.0178125
Dynll2	-0.540246	0.000338425
Sparcl1	-0.540085	0.00634344
45542	-0.538378	0.0308812
Slc4a11	-0.534637	0.0278374
Rarb	-0.532842	0.00255204
Krt90	-0.531984	0.0162332
Chrnb1	-0.528446	0.0119253
Mras	-0.528017	0.00107542
Zfp287	-0.526282	0.0267909
Timp3	-0.526077	0.0012047
Myadm	-0.525845	0.0257306
Tnfrsf11a	-0.525439	0.00795165
Usp35	-0.524621	0.00891274
Htra1	-0.520875	2.82e-06
Stx3	-0.519348	0.00163249
Sema3a	-0.51909	0.00891197
Rtl8a	-0.518388	0.0118074
Neto2	-0.515054	0.0407833
Gm45844	-0.514123	0.0191685
Maged2	-0.513387	0.000393927
Fah	-0.509447	0.00404341
Ripk3	-0.508166	0.0120571
Cercam	-0.506814	0.0045333
3632451O06Rik	-0.506556	0.021531
Gale	-0.505306	0.00544745
Syde1	-0.50416	0.00587774
Tmem229b	-0.502764	0.0096875
Slc5a1	-0.502675	0.0426297
Tmem56	-0.502513	0.0479636
Slc27a3	-0.501656	0.0129609
Ap1s2	-0.498185	0.000791441
Syt16	-0.49791	0.00285578
Atp5k	-0.497821	0.0334549
Ifit2	-0.497342	0.0246246
Pfn1	-0.496819	0.0102579
Ydjc	-0.496799	0.040601
Csrp2	-0.494868	0.0297437
Tmem268	-0.493679	0.0021632
Fbn1	-0.492948	0.040053
Mpeg1	-0.492739	0.0209876
Bhlhb9	-0.492256	0.0194805
Cda	-0.491359	0.0285914
Slc4a3	-0.489236	0.0251876
Htra3	-0.488243	0.0080492
Slc22a4	-0.487341	0.0102579
Nlgn2	-0.486563	0.00217592
Fbln1	-0.486377	0.000953665
Nucb2	-0.485332	1.76e-06
Pcsk5	-0.481075	0.0472824
B3gnt7	-0.48017	0.0467688
Adcy3	-0.477224	0.0149625
Sec61b	-0.474637	0.0173873
Samd14	-0.473908	0.0017881
Ptrh1	-0.471228	0.0120998
Amigo3	-0.47118	0.0335023
Cox6c	-0.470044	0.0409238
C1rl	-0.469547	0.0302392
Bambi	-0.469288	1.67e-05
Phgdh	-0.467333	0.00999854
Mettl22	-0.467012	0.0355246
Cacna1g	-0.46688	0.0096875
Cst3	-0.466726	0.0428592
Csrp1	-0.465748	0.000249367
Gkn1	-0.464927	0.0103135
Ttc12	-0.464506	0.0132214
Arl4c	-0.462141	0.000935984
Tmem243	-0.461177	0.0257137
Slc35e4	-0.460373	0.00228266
Gdpd2	-0.459324	3.52e-06
Vps45	-0.456577	0.00264546
Cib1	-0.456159	0.04968
Slc29a2	-0.452672	0.0398687
Arf5	-0.447699	0.0406689
Soat1	-0.444293	0.00859475
Phlda1	-0.443644	0.0460524
Prr3	-0.440869	0.0298932
Ndn	-0.440365	5.68e-06
Slco4a1	-0.440192	0.00107542
Itpripl2	-0.439581	0.00914086
Sem1	-0.436271	0.047108
Bcl2l15	-0.436266	0.0234107
Cotl1	-0.435649	0.00222009
Gm10184	-0.435426	0.0475763
Creld1	-0.434553	0.0251601
Tcaf1	-0.433889	0.0355283
Slco2a1	-0.432037	0.00484139
Arhgef6	-0.431392	0.0198779
Bax	-0.430411	0.0420923
Smpdl3b	-0.429107	0.00562045
Pmvk	-0.428247	0.00480962
Armc5	-0.428168	0.00658096
S100a16	-0.422801	0.0330205
Atf4	-0.421137	0.00514597
Tacc2	-0.421068	8.38e-06
Zfp651	-0.420983	0.0465866
Gjb5	-0.419541	0.0131008
Aldh1l1	-0.418778	0.00101322
Cars	-0.415544	0.0110188
Tbcc	-0.412485	0.0374042
Fdps	-0.410705	0.00571528
Ier3	-0.406327	0.00947071
Ddx39	-0.406156	9.91e-05
Rnpep	-0.401809	0.00525288
Stk39	-0.397464	0.0209296
Drc3	-0.396523	0.0443137
Dbi	-0.394576	0.0150831
Hfe	-0.392801	0.00984555
Cdr2	-0.392175	0.0088055
Aars	-0.390447	0.0157503
Ubac1	-0.39022	0.0170572
Blnk	-0.389413	0.000147544
Tmem263	-0.389103	0.00771284
Hsf2	-0.389059	0.00193389
Got1	-0.38861	0.0378191
Cacna1i	-0.386625	0.0422832
Rab24	-0.385483	0.0134259
Copz1	-0.384771	0.0235941
Me1	-0.384455	7.97e-05
Timp2	-0.383668	0.019568
Itpk1	-0.382851	0.00449477
Cox7c	-0.380619	0.0466575
Optn	-0.380038	1.47e-05
Ptges	-0.378537	0.00940926
Itgb7	-0.377898	0.0397591
Lurap1l	-0.375748	0.0446765
Slc6a20a	-0.375505	0.0457556
Cyp51	-0.37414	0.00241075
Acy1	-0.373841	0.0384875
Eif1b	-0.373445	0.00225018
Manf	-0.368133	0.0486358
Slc20a1	-0.366937	0.0122549
Scara3	-0.366248	0.0252559
Slc1a5	-0.366006	0.00742719
Elovl7	-0.364897	0.0266661
D17H6S53E	-0.36483	0.0373123
Steap2	-0.362865	0.0264785
Flna	-0.361928	0.0136769
Arhgef10l	-0.360768	0.0322821
Ngdn	-0.360016	0.0122432
Pfdn2	-0.359772	0.0422089
Fez2	-0.359727	0.00169267
Krt10	-0.359189	0.0451425
Zfp775	-0.359003	0.0390803
Artn	-0.358616	0.0177677
Qsox1	-0.358072	0.0123569
Dnph1	-0.357935	0.044834
Prdx4	-0.356364	0.0479767
Klf6	-0.355151	0.00387616
Sars2	-0.354238	0.0431405
Tspan3	-0.353605	0.00109559
Yars	-0.352741	0.0149101
Wnt9a	-0.34921	0.00988873
Gmppb	-0.346878	0.0382022
Ddx39b	-0.345865	0.00645281
Lmna	-0.345253	0.00521077
Snx11	-0.343016	0.0162261
Aldh3b1	-0.339251	0.0157651
Crocc	-0.33692	0.0318658
Ddr2	-0.335049	0.0483691
Psmg2	-0.333101	0.0139198
Emg1	-0.333081	0.0381309
Acp2	-0.331238	0.047999
Hsp90b1	-0.329695	0.0073765
Fam89a	-0.328922	0.0345484
Vamp2	-0.327025	0.00689049
Gpc4	-0.322615	0.0136678
Cxcl16	-0.321387	0.034912
Tagln2	-0.321383	0.022189
Pkp3	-0.319221	0.0327186
Dera	-0.318825	3.46e-06
S100a14	-0.318138	0.0291792
Wnt11	-0.315229	0.00470088
Bace1	-0.314002	0.00616109
Cdc42ep1	-0.310955	0.000814671
Pir	-0.308326	0.00565831
Eno1	-0.30808	0.0131059
Sptssa	-0.307941	0.0272593
Sart1	-0.306269	0.0417591
Maged1	-0.305528	0.00189757
AC149090.1	-0.303108	0.0096875
Cadm4	-0.303007	0.00962709
Rab44	-0.302034	0.00295819
Tpcn2	-0.297031	0.00354099
Gpx8	-0.29657	0.0055342
Ppa1	-0.296293	0.00948624
Pkm	-0.295411	0.0113902
Phax	-0.294403	0.0251601
Cd24a	-0.293275	0.0436827
Tuba1a	-0.293097	0.00717878
Blmh	-0.293051	0.00139679
Ccne1	-0.292504	0.0421461
Cdk5rap1	-0.292426	0.0390116
Psmd13	-0.289919	0.0298069
Nap1l1	-0.289893	0.00296085
Tmem132a	-0.288048	0.0103572
Mcts1	-0.287514	0.0322875
Gstm1	-0.286647	0.0151557
Pdia6	-0.285022	0.0335657
Rps6kc1	-0.284984	0.0221005
Serpinh1	-0.280537	0.03678
Ndufa4	-0.280345	0.00830481
Ccdc134	-0.278564	0.0485504
Ermard	-0.278483	0.00341393
Jmjd6	-0.27741	0.0141442
Thyn1	-0.274215	0.026917
Mapk11	-0.274078	0.0253219
Tuba1c	-0.271741	0.0108068
Arl6	-0.269226	0.0344415
Slc26a2	-0.269054	0.045651
Trim3	-0.26701	0.0279722
H1f0	-0.266445	0.0054275
Ugcg	-0.262741	0.00222009
Morf4l2	-0.262397	0.0102751
Tsg101	-0.261895	0.0423149
Sec11c	-0.257302	0.00562045
Adamtsl4	-0.2573	0.0184828
Mgat4b	-0.252127	0.0446549
Cwc27	-0.251178	0.00966548
Slc25a15	-0.248608	0.0222037
Rarres1	-0.247768	0.0333764
Ostc	-0.244192	0.0177677
Cct8	-0.24396	0.019894
Srsf3	-0.24301	0.0148129
Tmem251	-0.241794	0.0058663
Wdr1	-0.240506	0.0164571
Hacd4	-0.240493	0.0157651
Pgd	-0.236208	0.00517713
Irs2	-0.234771	0.0224377
Cct7	-0.233722	0.0476562
Vcp	-0.232052	0.047968
Rtn4ip1	-0.229172	0.00331516
Gpc3	-0.227125	0.00642724
Wdr12	-0.22684	0.0288141
Psmd14	-0.221321	0.00631348
Farsb	-0.218619	0.0190967
Dcaf13	-0.217416	0.0143264
Uba5	-0.214052	0.0365298
Psma5	-0.207705	0.0363192
Nars	-0.206383	0.0433808
Sidt2	-0.205773	0.024641
Vps36	-0.19882	0.0302392
Rpn2	-0.183975	0.0251876
Elk3	-0.183961	0.0282071
Agpat5	-0.181655	0.0313154
Nras	-0.152176	0.00598813
Tmem63a	-0.143205	0.0316045
Exoc3	0.13437	0.0457556
Vapb	0.137069	0.0356505
Abcf3	0.137233	0.0156004
Rpl7l1	0.137269	0.0272003
AI314180	0.142156	0.0213109
Trim8	0.142611	0.0173125
Tgfbi	0.147943	0.0438004
Mgarp	0.149434	0.0441003
Fkbp15	0.150719	0.0281057
Mknk2	0.153246	0.0268344
Ywhab	0.155359	0.000953665
Cdc42ep4	0.156401	0.0293378
Mkrn2	0.157703	0.0243054
Nrd1	0.159834	0.0488305
Pitpnb	0.161482	0.0475763
Ehd4	0.164868	0.0180096
Wdr41	0.170515	0.0334549
Sdc1	0.171161	0.0316045
Gnl2	0.171335	0.0458851
Cbr4	0.172578	0.0428944
Syk	0.173822	0.00962709
Fam83h	0.174454	0.044834
Copg2	0.175873	0.0303417
Cyp2j6	0.176246	0.00157314
Btbd1	0.17687	0.00260727
Sod2	0.17739	0.00965542
Qars	0.180698	0.0110319
Pgrmc1	0.182749	0.0134052
Scp2	0.184195	0.0157562
Oat	0.18605	0.0447087
Riox1	0.186848	0.0359087
Gna11	0.186854	0.0281345
Ubac2	0.187347	0.0232561
Ttc13	0.187989	0.0153589
Smpdl3a	0.188814	0.0291792
Ddx20	0.19016	0.0249064
Fjx1	0.19402	0.0333764
Kctd1	0.194477	0.0121554
Rbms2	0.196273	0.0182057
Serinc3	0.198487	0.0466575
Ofd1	0.198913	0.0495665
Usp3	0.199555	0.0338616
Elmo3	0.200197	0.00313638
Ube4b	0.200436	0.0115395
Zfp362	0.200584	0.00368654
Gid4	0.200762	0.00226746
Ctr9	0.203937	0.020964
Gnpat	0.204186	0.0291792
Hectd3	0.204283	0.0149055
Fam102a	0.204733	0.0474298
Osbpl5	0.205265	0.0253145
Zfp512b	0.205765	0.0246889
Josd1	0.206702	0.017226
Dnm2	0.206747	0.00252484
Fbxw8	0.206907	0.040053
Ephb4	0.20725	0.0337602
Nipal3	0.207638	0.000869539
Aifm1	0.209131	0.00547672
Man1b1	0.209749	0.00810965
Cops7a	0.210585	0.0257306
Crtc1	0.211808	0.00953837
Ccni	0.213332	0.0317147
Chd9	0.213656	0.0391134
Adss	0.214268	0.0360067
[truncated: 862 more rows]
