# Supplementary material for: Open-Field Blast Injury Disrupts Corneal Gene Expression Linked to Ion Transport, Sensory Perception, and Neural Signaling
Source: Invest Ophthalmol Vis Sci. 2025 Aug 27;66(11):68. doi: 10.1167/iovs.66.11.68 (PMC12395823; doi:10.1167/iovs.66.11.68)
Supplement: Supplement 3 [file iovs-66-11-68_s003.xlsx]

## Sheet: Differentially Expressed Genes 
Table S3. Differential gene expression of OFBI male versus female mice
			FPKM
Gene ID	log2 (Fold Change)	p-value	OFBI.M_FPKM	BLAST.F_FPKM	OFBI.F1	OFBI.F2	OFBI.F3	OFBI.F4	OFBI.M1	OFBI.M2	OFBI.M3	OFBI.M4
Plpp2	1.09696	3.47325e-05	6.43965	5.34269	32.1472	42.5547	43.0165	41.672	89.0671	87.119	83.8142	83.3358
Cnppd1	0.831549	0.000284102	3.35923	2.52768	3.68423	4.79148	5.1416	5.63618	9.64285	8.83777	9.1796	9.40463
Large2	-0.214403	0.000515463	1.79707	2.01148	3.03096	3.16356	2.9211	3.01586	2.48333	2.32548	2.46315	2.63556
Pkn3	-0.242806	0.000528716	2.21136	2.45417	4.49425	4.55423	4.36701	4.50619	3.46067	3.54097	3.96777	3.57129
Tmem107	-0.445676	0.000604334	1.85066	2.29633	3.88394	3.43637	4.1964	4.17081	2.61824	2.31507	2.77519	2.73666
Rab11b	0.0895123	0.00063004	3.98187	3.89236	13.8462	13.8999	14.0141	13.6411	14.6691	14.9844	15.0385	14.515
Rbm34	0.069624	0.000755094	2.64996	2.58034	5.03966	4.89353	5.0621	4.92964	5.27502	5.31728	5.21802	5.29619
Ankrd16	-0.202546	0.000801312	1.47824	1.68078	2.18081	2.06014	2.38576	2.20575	1.74993	1.76725	1.85887	1.76956
Tpd52	0.119509	0.000893195	5.4125	5.29299	37.163	39.1557	37.6619	38.8767	40.9424	42.1387	41.4653	41.8293
Smn1	-0.0876337	0.00120246	3.33923	3.42686	9.74082	9.96399	9.6302	9.68581	9.05341	9.14465	8.95061	9.33793
Pet117	2.32215	0.00133501	2.7311	0.408948	2.10562	0.000201	2e-06	0.000428	6.29668	5.12476	5.53099	5.65852
Suclg1	0.188122	0.00134674	4.26901	4.08088	15.1087	16.0406	16.6545	15.9228	17.9223	18.6973	18.762	17.7579
Fam219b	0.136769	0.0016447	3.98574	3.84897	13.3946	12.8958	13.2999	14.0732	15.0148	14.6451	14.8438	14.869
Trim47	-0.200962	0.00177784	0.841113	1.04207	1.13037	1.12917	1.01	0.972064	0.719398	0.830402	0.766464	0.852562
Psrc1	-0.206963	0.00189101	1.34353	1.55049	1.93221	1.99714	1.84925	1.93997	1.47657	1.41431	1.55658	1.71309
Igfbp3	-0.271221	0.00191811	0.759906	1.03113	1.0969	1.0486	0.930501	1.10327	0.553941	0.74897	0.774039	0.705445
Mmadhc	0.149119	0.00200771	5.30725	5.15813	33.4052	34.7811	36.4296	34.2787	39.2322	37.6783	39.0933	38.3959
Rph3al	-0.127084	0.00213576	0.659333	0.786417	0.744076	0.743597	0.708193	0.703694	0.563921	0.654617	0.561584	0.539708
Pik3r2	-0.183197	0.00238651	4.60851	4.7917	28.7211	25.9039	25.8099	26.4544	23.7248	23.7145	23.0812	23.0676
Usp30	0.188562	0.00239479	2.42825	2.23969	3.95009	3.45439	3.7348	3.76598	4.23983	4.57089	4.44452	4.28088
Slf1	-0.168	0.00244281	1.6771	1.8451	2.71393	2.37499	2.63672	2.65515	2.14776	2.17924	2.18054	2.28552
mt-Nd6	0.241179	0.00252636	4.50267	4.2615	17.99	16.9872	18.8188	18.9888	22.6363	20.7702	22.578	20.7677
Lyve1	-0.31119	0.00276461	0.317448	0.628638	0.701476	0.498901	0.46097	0.533611	0.323543	0.27976	0.156774	0.230637
Zfp787	-0.103248	0.00278923	1.9048	2.00804	2.92436	2.95199	3.11143	3.10532	2.80882	2.73549	2.76832	2.66704
Ube2e1	0.097515	0.00291297	4.30074	4.20323	17.1586	17.3179	17.3244	17.8888	18.3967	18.9134	19.2284	18.3098
Btbd9	-0.175181	0.00339123	2.61387	2.78905	6.42531	5.76645	5.72001	5.75939	5.25661	5.06163	4.98455	5.18662
Rbfox1	0.567921	0.00349398	1.15703	0.589112	0.385673	0.498502	0.814491	0.359217	0.919006	1.23671	1.37051	1.4304
Tmco4	-0.211248	0.00356305	3.01759	3.22883	9.0811	8.44321	8.0624	7.95431	7.25993	7.02225	6.75704	7.36694
Tmem80	-0.301567	0.00358519	1.51695	1.81852	2.7537	2.67418	2.54233	2.16816	2.07349	1.7492	1.84646	1.78901
Ndufab1	0.191157	0.00413837	2.76894	2.57778	5.45904	4.77486	4.83262	4.83961	5.56482	5.84464	5.87674	5.98516
Hnrnpd	0.454978	0.00419283	3.8855	3.43052	8.66123	10.2645	10.1102	10.1761	14.9965	12.2108	12.4688	15.7617
Nmi	0.124988	0.0043637	3.96553	3.84054	12.7071	13.4712	13.8833	13.2668	14.5929	14.9194	14.239	14.7458
Kcnh3	-0.165467	0.00442428	1.08722	1.25268	1.39753	1.23888	1.50378	1.39879	1.14498	1.14518	1.1579	1.05221
Tfip11	-0.100513	0.00448071	3.58363	3.68414	11.6834	12.0826	11.4864	12.176	10.9841	11.2476	10.7046	11.0257
Oas3	0.248025	0.00465385	1.64486	1.39684	1.4869	1.75811	1.65025	1.64488	2.19069	1.83619	2.23736	2.26439
Plgrkt	0.289514	0.00504007	3.52774	3.23822	9.66792	8.08134	7.86277	8.23442	11.0361	10.143	10.123	10.8606
Pkd1	-0.157056	0.00519562	1.46778	1.62484	1.96592	2.10752	2.05627	2.2117	1.86326	1.61864	1.77959	1.80845
Iqsec1	-0.113706	0.0052821	1.74587	1.85958	2.76822	2.53499	2.52355	2.69531	2.37521	2.40467	2.27809	2.35926
Dcbld2	0.295775	0.00574958	0.610185	0.31441	0.302096	0.191975	0.366778	0.127143	0.551887	0.467251	0.475545	0.615916
Tmed2	1.51794	0.00575158	6.4846	4.96666	63.7764	23.0304	20.3323	27.7894	84.4005	91.0335	87.6786	91.2587
Scamp2	0.105615	0.00593423	5.54861	5.443	40.493	42.8524	43.5796	43.1488	45.9428	44.9959	45.704	46.5941
D17H6S53E	0.158197	0.00604077	2.8049	2.6467	5.18958	5.24039	5.55583	5.07361	5.65427	5.84775	6.21972	6.24882
Siah1b	0.2525	0.00606915	2.15353	1.90103	2.90729	2.31701	2.83132	2.91827	3.63864	3.4076	3.3913	3.36436
Oasl1	0.918912	0.00614629	4.54733	3.62842	9.34085	12.8879	11.8255	11.6996	25.89	14.5261	28.123	23.5836
Ggnbp2	-0.126997	0.00622695	4.01591	4.14291	16.4949	17.3911	16.3941	16.4034	15.4482	15.3544	15.5348	14.3988
Pdcl3	0.142318	0.00666935	4.05767	3.91536	13.9539	14.5696	14.5295	13.3341	16.3163	15.7164	15.417	15.182
Mtdh	0.45659	0.00684127	3.39521	2.93862	6.10115	6.18303	8.65417	6.01623	9.27724	9.71663	9.23499	9.86982
Psmd6	0.134042	0.00695988	4.83649	4.70245	26.631	23.9593	24.5873	25.041	27.5579	27.6151	26.9954	28.1277
Asxl2	-0.310948	0.00707912	0.693507	1.00446	0.995476	1.07281	0.954897	1.00334	0.560317	0.523198	0.890871	0.522071
Tpst1	0.212854	0.00710935	2.72648	2.51363	4.82011	4.79271	4.99393	4.26242	5.23288	5.82355	5.5205	5.91882
Tefm	0.205908	0.00714609	2.52239	2.31648	3.95128	3.84168	3.79394	4.35688	4.63726	4.4186	5.10121	4.84636
Clic6	0.257404	0.00715398	1.06683	0.809427	0.654076	0.866559	0.770948	0.72522	0.941909	1.30711	1.11955	1.02792
Zrsr2	-0.121117	0.00750112	2.50285	2.62396	4.87605	5.15854	5.39679	5.23793	4.80815	4.73053	4.6325	4.50545
Icosl	-0.204022	0.00752411	4.01411	4.21813	19.2384	16.7454	17.5041	17.0555	15.8288	14.2655	15.4094	15.1664
Itgam	-2.02056	0.00752412	0.655562	2.67612	1.53658	6.68155	6.62162	10.2363	0.0562277	0.553339	0.733236	1.16518
Tnxb	-0.313612	0.00753609	0.564924	0.878536	0.746204	0.907804	0.666773	1.05758	0.443495	0.417401	0.452879	0.611012
Lrr1	0.286736	0.00764474	1.52832	1.24158	1.42916	1.10674	1.6717	1.28645	1.90917	1.91862	1.87073	1.84014
Amigo2	-0.25873	0.00764485	0.682851	0.941581	1.05481	0.96233	0.806692	0.867877	0.65377	0.598016	0.457418	0.724227
Akr1c18	-0.34548	0.00783153	2.24019	2.58567	5.09933	5.91864	4.94769	4.17374	3.87365	3.72024	3.55924	3.75058
Plekhg5	-0.19752	0.0085801	3.10318	3.3007	9.24078	8.4716	8.4586	9.27684	7.41662	7.57147	7.15861	8.26395
Lsm8	0.288769	0.00860263	3.51349	3.22473	7.95466	8.5782	9.08589	7.82894	9.0697	10.8485	10.9998	10.88
Gmeb1	-0.0830852	0.00892401	1.59474	1.67782	2.25636	2.23769	2.16957	2.1357	2.07084	1.9402	2.09556	1.97774
Dhx58	0.215759	0.00922549	2.37938	2.16362	3.18814	3.58236	3.78166	3.39104	4.43313	3.81187	4.20873	4.38221
Ccl21a	-0.366596	0.00941887	2.28288	2.64948	6.01872	5.43562	4.62341	5.10159	3.23837	4.14485	3.87066	4.28088
Zfp958	-0.203849	0.00942565	1.73914	1.94299	2.78751	3.2096	2.69909	2.70598	2.44833	2.207	2.4834	2.22421
Scoc	0.258247	0.00942891	2.62011	2.36187	3.69682	4.46333	4.07941	4.35667	4.76554	5.21518	4.9302	5.72307
Tor1a	0.161738	0.0096139	3.77974	3.618	11.4364	11.2993	11.5038	10.882	13.1241	13.6432	12.2018	12.0325
Slc35e4	-0.211727	0.00973163	1.96203	2.17376	3.63945	3.77551	3.4691	3.18563	2.65384	3.06847	3.0825	2.79678
Irgm1	0.186405	0.00975633	2.92134	2.73493	5.50413	5.96555	5.91772	5.26732	6.82872	6.94534	6.22327	6.33004
Lipe	0.232131	0.0101625	2.71662	2.48449	4.01809	4.81558	4.65062	4.94835	5.59941	5.95307	5.26862	5.49059
Nudt15	0.137199	0.0105723	1.05968	0.922481	0.792976	0.934226	0.860631	1.00003	1.11225	1.02107	1.11684	1.08914
Snrpb2	0.165903	0.0105803	4.26163	4.09572	15.7116	16.094	17.1332	15.4971	17.7007	18.0566	19.5285	17.5034
Arid4b	-0.375481	0.0105844	2.04584	2.42132	4.27537	4.19432	4.09453	4.89766	3.97422	2.98409	2.77149	2.88931
Ppm1a	-0.546152	0.0107068	2.87407	3.42022	10.4542	11.3997	6.95788	10.6194	6.53029	6.61675	6.42016	5.78782
Sfxn1	0.188831	0.0109053	2.17809	1.98926	2.81582	2.91938	2.87282	3.29014	3.24209	3.69442	3.47474	3.70704
Plekhn1	-0.217608	0.0112243	4.8693	5.0869	34.7627	32.5436	32.7212	31.9835	29.3287	25.4015	27.9694	30.4626
Ube2d2a	0.13674	0.0115511	5.68196	5.54522	43.1938	47.0274	47.5871	45.104	48.2776	50.955	51.9801	50.212
Klhl36	-0.132835	0.0119745	2.58437	2.71721	6.04188	5.32739	5.53706	5.42017	5.104	4.84647	5.09161	4.95186
Smim11	0.186327	0.0120277	4.63971	4.45338	21.7599	20.2123	22.3105	19.4688	25.1283	22.6848	24.1098	23.8508
Amd2	0.176159	0.0121287	3.15133	2.97517	7.10282	6.28388	6.94636	7.1525	7.58607	8.41417	8.00263	7.56303
Zfp524	-0.912573	0.0121793	3.05161	3.96418	21.9596	15.9537	14.2915	8.96933	7.30328	6.29841	8.04731	7.61988
Rnls	-0.395497	0.0123484	1.21278	1.60828	2.32259	1.81503	2.03761	2.04137	1.73543	0.947349	1.37261	1.28371
Pgd	0.0782414	0.0124231	5.16801	5.08977	32.7109	33.1837	32.4775	33.8619	34.1939	35.8081	34.1715	35.6693
Tspan8	0.29488	0.0124592	1.0709	0.77602	0.511627	0.806427	0.843293	0.70829	1.01171	0.960223	1.13091	1.31768
Gbp4	-0.181603	0.0125208	0.683954	0.865557	0.688566	0.932484	0.814954	0.860949	0.611179	0.698022	0.528361	0.593123
Wdr24	-0.192153	0.012665	3.12979	3.32194	9.89241	8.85927	8.59861	8.7014	8.06609	7.16737	7.75633	8.05341
Tle2	-0.247867	0.0135949	0.651446	0.899313	1.12289	0.824743	0.774058	0.761098	0.616045	0.499878	0.519014	0.653285
Trmt6	0.234214	0.0137661	2.90201	2.6678	4.75827	5.50079	5.63289	5.56735	6.26649	6.5506	5.96991	7.16282
Mtch2	0.113484	0.0137995	3.86276	3.74927	12.6287	11.8692	12.7331	12.5769	12.8785	13.8098	14.0339	13.4964
Gm7334	0.341038	0.0139232	1.13812	0.797079	0.784337	0.538288	0.763005	0.883694	1.01919	1.00711	1.31797	1.49788
Cct7	0.113558	0.0140529	4.94819	4.83463	26.5834	26.9136	28.5572	28.1305	29.5898	29.9491	31.1811	28.8117
Cpz	-0.195528	0.0141578	0.950972	1.1465	1.22655	1.06039	1.2466	1.33032	0.931415	0.976247	1.05379	0.781606
Gpx1	1.41975	0.0142157	7.97004	6.5503	88.2772	204.839	79.9905	50.837	246.346	251.823	259.101	242.011
Nlk	0.38541	0.0144275	2.91977	2.53436	4.12987	5.32531	4.67374	5.11802	5.35407	7.43341	6.50122	7.15758
Wwp2	0.0757645	0.0146949	3.40013	3.32436	8.66227	9.0301	9.11949	9.2657	9.34254	9.78266	9.57216	9.53524
Samhd1	0.212095	0.0151949	3.24859	3.03649	6.28117	7.74371	7.50353	7.37159	8.2321	8.26835	8.7843	8.74673
AI467606	-0.155005	0.015367	2.4216	2.5766	4.7233	5.12949	5.10186	4.91564	4.5197	4.47656	4.52894	3.92975
Gm3625	-0.558122	0.015606	0.0632302	0.621352	1.00756	0.324354	0.264836	0.665234	0.191617	0	0	0
Pofut2	-0.128425	0.0160312	1.6914	1.81982	2.72702	2.43273	2.60372	2.36926	2.13464	2.26116	2.34038	2.18634
Ecm1	-0.604031	0.016122	4.82609	5.43012	52.0968	42.0676	38.5103	37.2461	24.9709	37.2782	25.9828	23.136
Elfn1	0.193987	0.0161265	0.871551	0.677564	0.608833	0.458597	0.753268	0.590647	0.804834	0.81748	0.912413	0.786338
Ap5b1	-0.198385	0.0162637	1.37544	1.57382	1.77255	2.02515	2.27818	1.85635	1.55308	1.51182	1.74236	1.5764
Hadhb	-0.2636	0.0162705	3.17313	3.43673	10.7355	9.06027	8.67386	11.0371	8.24701	7.91725	7.94899	7.97061
Ptprk	-0.15652	0.0163092	2.02291	2.17943	3.39486	3.9056	3.35781	3.48113	3.20797	3.02812	3.15378	2.87442
Zpr1	0.117604	0.0163801	3.5005	3.3829	9.44053	8.99159	9.37781	9.93837	10.5237	9.77995	10.5262	10.4586
Lrp10	-0.185379	0.0169752	4.34469	4.53007	23.2966	23.1504	20.7715	21.3042	19.6938	20.5457	19.2531	17.8728
Tmem175	-0.198675	0.0176005	1.91778	2.11645	3.54144	2.90761	3.56856	3.36092	2.65426	3.03177	2.74227	2.6966
Isoc2b	-0.140763	0.0176461	3.21953	3.36029	10.0413	8.6667	9.33667	9.08136	8.35665	8.57647	8.06015	8.27341
Disp1	-0.26581	0.0177451	1.63442	1.90023	2.84963	2.96073	2.30072	2.85741	2.40283	1.81262	2.11578	2.1154
Fanca	-0.137639	0.0177682	1.40217	1.53981	2.093	1.84269	1.979	1.7286	1.71468	1.66653	1.58438	1.60835
Cacybp	0.132669	0.0178265	5.16348	5.03081	30.1358	31.1419	33.1301	32.4373	34.0299	34.4776	33.9417	36.9938
Unc5a	-0.187188	0.0180179	4.81995	5.00713	34.3459	30.951	30.4157	29.1453	26.9409	25.6737	28.284	28.1634
Ppig	-0.277859	0.0181873	3.57715	3.855	11.9525	14.7128	12.661	14.7689	10.3421	12.1226	10.4644	10.8918
Eral1	-0.257142	0.0184525	3.32806	3.58521	12.5338	9.79067	10.8897	10.9503	9.0422	9.80398	8.30167	9.07891
Slc25a15	0.133105	0.018603	1.99506	1.86196	2.62553	2.43305	2.80523	2.68628	2.92655	3.10735	2.8023	3.1179
AI413582	0.281042	0.0186749	3.96148	3.68044	12.973	10.1135	11.8272	12.565	15.5625	14.2656	15.2937	13.297
Itpa	0.267217	0.0187645	4.77008	4.50286	18.4372	22.7561	23.2644	22.5836	28.3321	26.3566	24.9655	25.604
Ppa2	0.173082	0.0187846	2.13503	1.96194	3.05912	3.02526	2.98085	2.54172	3.62817	3.30258	3.2285	3.42082
Rpl22	0.123105	0.0188528	6.94619	6.82309	108.058	109.894	120.84	110.548	120.552	121.322	125.933	121.52
Med6	-0.513575	0.0190876	3.25463	3.76821	9.53439	16.035	14.1977	11.637	9.31009	8.23205	8.97434	7.74023
Zfp820	0.0626774	0.0192044	1.28626	1.22359	1.35288	1.26144	1.35786	1.37052	1.39698	1.4125	1.48185	1.46553
Brix1	0.133455	0.0192532	4.18017	4.04671	15.4929	15.89	15.795	14.945	15.9561	17.8499	16.8384	17.9423
Yipf2	0.290794	0.0194971	3.93587	3.64508	10.0615	12.8272	10.4594	12.9766	14.2142	14.7066	14.717	13.6071
Ifit1	0.426724	0.0196944	3.64273	3.216	9.48236	7.13884	8.43718	8.2595	10.301	13.9952	9.6857	12.4402
Inmt	-0.495196	0.0198262	0.670495	1.16569	1.58734	0.970739	0.871901	1.65378	0.555367	0.720701	0.353394	0.771712
Fas	-0.386735	0.0198677	0.695574	1.08231	1.14998	1.04708	1.20176	1.07439	0.82493	0.394297	0.411612	0.915306
Cep70	0.124975	0.0201401	2.10561	1.98064	2.99294	3.00404	2.71478	3.08506	3.30976	3.09693	3.34801	3.46895
Hira	0.162201	0.0201851	2.65168	2.48948	4.16462	4.60116	4.78059	4.94755	5.1985	5.4877	4.99412	5.46895
Zfp560	0.140396	0.0202107	1.55325	1.41285	1.61821	1.74386	1.5539	1.73951	1.81918	2.01375	2.11272	1.80494
Nip7	0.28168	0.0202273	3.35787	3.07619	6.30938	8.21109	8.41433	6.98225	9.44976	9.50358	9.294	8.77811
Anxa1	-0.0986427	0.0202716	8.69594	8.79459	463.308	434.845	445.573	429.236	417.957	415.338	397.564	424.45
Aox1	-0.153852	0.0205618	0.600987	0.754839	0.765257	0.669638	0.765155	0.558488	0.503202	0.54459	0.451814	0.570067
Apela	-0.321381	0.0207159	1.16439	1.48577	2.13275	1.79061	1.74859	1.56044	1.4826	0.994583	1.47055	1.06307
Gm42715	0.312161	0.0209447	3.1099	2.79774	5.91784	5.44739	6.51976	5.97033	7.11358	9.39891	7.19124	7.03787
Tepsin	-0.200334	0.0211536	2.58181	2.78214	6.2865	5.39535	6.48204	5.4214	5.28635	4.91302	4.97017	4.78911
Gm21887	-1.09593	0.0212943	3.65085	4.74678	29.4299	20.1809	19.1085	39.0934	20.4158	10.128	8.18145	10.3763
Il20rb	0.891337	0.0215606	4.10061	3.20927	5.34547	7.51335	7.37188	15.1794	17.3597	15.9956	16.4046	14.9499
Gm44973	1.4754	0.0217199	1.90975	0.434349	0	0	0	2.33433	4.19703	3.34752	1.9749	1.96553
Dgka	-0.141874	0.0218467	5.77786	5.91974	64.2226	59.3462	56.8346	57.9979	54.0515	51.9058	53.0074	56.6122
Rsph3b	-0.0998868	0.0219858	4.29834	4.39823	21.0398	19.7128	20.2614	19.3684	18.9559	19.2875	18.5233	17.9613
Sapcd2	-0.228982	0.021987	0.778302	1.00728	1.08076	1.0231	0.942529	0.996574	0.963623	0.621064	0.567922	0.733752
Kifc2	-0.251859	0.0221047	1.69123	1.94309	3.04551	2.92673	2.97331	2.46383	2.4808	1.83685	2.30345	2.33397
Xrcc3	-0.155433	0.022241	1.18917	1.3446	1.69079	1.4273	1.45022	1.59925	1.44403	1.24205	1.27601	1.16757
Ankrd23	-0.418625	0.0222874	2.1528	2.57142	6.45867	4.64894	4.05371	4.86222	3.92337	3.18231	3.71605	3.02689
Nras	0.0847883	0.0222995	4.11323	4.02844	15.0346	15.5656	14.6678	16.0393	16.1919	16.112	16.3803	16.5444
Ptcd1	-0.253758	0.0224552	2.67982	2.93358	7.81231	5.96243	6.56556	6.33986	5.94989	5.24971	5.14807	5.31318
Lyrm2	0.223295	0.0225747	3.58128	3.35798	8.08384	10.4314	9.67345	8.97101	10.7658	10.8234	11.4456	10.8552
Banp	0.246506	0.02266	1.67275	1.42625	1.60519	1.37149	2.09893	1.72457	2.16596	2.20226	2.13662	2.24915
Rnpep	0.0769388	0.0227956	4.91971	4.84277	28.4216	27.6003	27.7446	27.0337	29.4375	30.4613	28.5751	28.6349
Atp23	0.129761	0.022835	1.40648	1.27672	1.33961	1.28585	1.58848	1.48934	1.66253	1.63836	1.70337	1.60036
Hist1h4j	-0.282152	0.0230642	0.560973	0.843125	0.738398	0.584682	0.993605	0.88579	0.588503	0.314081	0.522493	0.490436
Ppt1	-0.121178	0.0231356	3.51622	3.6374	11.0258	11.9057	11.3647	11.4964	10.4965	9.70016	10.9299	10.6777
Sirt7	-0.303174	0.0231773	2.76106	3.06424	7.61112	6.35729	7.98806	7.59536	6.65532	5.43611	5.00891	6.13292
Esam	-0.283724	0.0232527	0.490848	0.774572	0.548203	0.816712	0.546772	0.968508	0.467066	0.464888	0.358475	0.335779
Gpr39	-0.12147	0.0233352	2.30754	2.42901	4.62477	4.46569	4.41983	4.04755	3.90843	3.77063	4.14424	3.98554
H2-Ab1	-0.30265	0.0234729	3.14862	3.45127	12.2568	9.10056	9.33108	9.34693	8.58034	7.52364	7.76313	7.64271
Tcte3	0.192156	0.0235929	0.721716	0.52956	0.469488	0.318186	0.485353	0.508972	0.586825	0.787406	0.551131	0.68125
Kcnc2	-0.266969	0.023623	0.597945	0.864915	0.599578	0.851545	0.85871	0.998525	0.4443	0.441379	0.479568	0.703833
Chst14	-0.244469	0.023746	1.50473	1.7492	2.04053	2.08698	2.62668	2.75188	1.74903	1.9414	1.78326	1.88127
Bahcc1	-0.218143	0.0238037	0.61823	0.836373	0.579585	0.746932	1.00368	0.838423	0.567595	0.521199	0.53757	0.514148
Fam109a	1.52314	0.0239554	3.21647	1.69333	7.95055	1.88384	1.24892	0.88442	8.19717	8.07206	9.15344	7.81128
Tssc4	0.308546	0.0242019	2.35239	2.04384	2.58786	3.45711	3.39416	3.114	3.6072	4.12826	3.902	4.87183
Ints13	0.268513	0.0244456	2.37755	2.10903	2.75176	3.28582	3.6976	3.58548	4.5575	4.30116	4.28702	3.68156
Rad51b	-0.139912	0.0245281	0.576804	0.716715	0.649386	0.544085	0.70331	0.681605	0.465717	0.60203	0.441528	0.462167
Hist1h2bf	0.216247	0.0247695	0.759309	0.543062	0.482573	0.470067	0.581008	0.30805	0.721054	0.601974	0.83608	0.621652
Atg13	-0.0978848	0.0248121	3.85135	3.94923	13.9507	14.5309	14.569	14.7481	14.0615	12.9907	13.7959	12.9198
Xrn1	0.308849	0.0249797	1.4145	1.10565	0.856883	1.46786	0.954945	1.39383	1.70952	1.60559	1.7166	1.63268
Klhl12	0.237261	0.0251498	1.92271	1.68545	1.7822	2.36307	2.19314	2.58214	2.75644	2.94775	2.71148	2.75409
Gmppb	0.174792	0.0252361	3.26516	3.09037	7.75721	7.15155	7.48219	7.69073	8.3429	8.63585	7.9134	9.64697
Pim2	0.165756	0.025373	0.956255	0.790499	0.813999	0.709361	0.836929	0.571421	1.02446	0.879745	0.92462	0.935053
Gpatch1	-0.0951165	0.0258389	2.75156	2.84668	6.03947	6.12388	6.3133	6.30088	5.99315	5.37624	5.89021	5.69489
Mycbp	0.0982651	0.026168	3.20082	3.10255	7.58812	7.33363	7.56018	7.88446	8.62024	8.36461	7.9205	7.89415
Syde1	-0.172729	0.0263365	1.27698	1.44971	1.60255	1.7718	1.60835	1.95866	1.32783	1.62691	1.36297	1.3866
Prelid2	0.35771	0.0263442	1.23078	0.87307	0.572048	1.1163	0.793488	0.885993	1.24376	1.78917	1.16613	1.23806
Epsti1	-0.168717	0.0264513	0.804432	0.973149	0.922699	1.01473	1.08025	0.843081	0.796753	0.793407	0.596829	0.808036
Mrfap1	0.128247	0.0264911	7.44272	7.31447	146.778	159.942	162.667	163.915	167.482	179.572	168.702	176.434
Slfn4	0.16967	0.026671	0.801354	0.631684	0.500359	0.560458	0.499495	0.64146	0.905947	0.689253	0.625201	0.762842
Rgcc	-0.309077	0.0268598	1.23287	1.54195	1.97289	2.3432	1.58361	1.79979	1.28084	1.18255	1.25346	1.72031
Cdkal1	-0.143552	0.0268747	1.19688	1.34044	1.78463	1.38739	1.44151	1.53335	1.28979	1.31726	1.27642	1.28649
Bloc1s4	0.193305	0.0270648	3.91977	3.72647	11.7902	11.2709	13.7086	12.298	14.8995	14.668	13.6822	13.3445
Zfp329	-0.171811	0.0270953	1.05161	1.22342	1.31459	1.20081	1.34578	1.48772	1.28251	1.01707	0.987428	1.01761
Usp7	0.270859	0.0272097	4.58396	4.3131	17.0334	19.2857	18.4187	20.9787	20.1254	25.2645	22.2715	24.6234
Zfp827	0.139283	0.0274361	1.15753	1.01824	1.05239	1.02307	1.06668	0.961285	1.10474	1.1339	1.40382	1.29364
Stx2	-0.16516	0.0275202	0.977601	1.14276	1.22855	1.26215	1.03641	1.31532	1.00984	0.85272	1.10534	0.918025
Tssc1	-0.28264	0.0276967	2.58671	2.86935	7.00914	6.00852	6.3046	5.95392	4.71093	5.59533	5.65077	4.19865
Snx12	0.0623523	0.0277839	4.93911	4.87676	28.3307	28.6954	27.8626	28.6387	30.7578	29.9076	29.1746	28.904
Ak2	0.137239	0.0278923	5.57769	5.44045	40.4365	42.0692	44.8072	42.4979	45.0105	47.2672	44.8055	50.142
Iqsec2	-0.198374	0.0283121	1.97426	2.17264	3.57892	3.84935	2.95383	3.70598	3.03101	2.91517	2.76675	3.00974
Aifm2	-0.0888156	0.0283422	2.28607	2.37489	4.17767	4.18515	4.05725	4.3314	3.66305	3.81277	4.07472	3.96855
Adamtsl4	-0.168759	0.028352	2.99731	3.16607	8.12801	7.98015	7.70538	8.09668	6.3322	7.86952	6.89626	6.91714
Btg3	0.279902	0.0284006	2.82952	2.54961	3.90408	4.84516	5.10586	5.71337	6.24491	6.11098	5.80146	6.28639
Rnaseh1	0.188783	0.0284084	2.58792	2.39914	3.70262	4.39691	4.8383	4.2249	4.86635	5.08763	5.03971	5.05808
Csrnp2	-0.159355	0.0284118	1.13928	1.29863	1.53991	1.44253	1.40435	1.45501	1.18954	1.36361	0.993808	1.28147
Gadd45g	0.207584	0.0284892	2.13953	1.93195	3.12525	2.65225	2.52734	2.98874	3.77311	3.07937	3.27289	3.53037
Exosc3	0.291159	0.0286267	4.19578	3.90462	15.2215	14.4109	12.4295	13.9846	15.2096	20.2315	16.365	17.8708
Spi1	-0.354088	0.0287075	0.871039	1.22513	1.98649	1.26258	1.02464	1.18316	0.855238	0.871329	0.770257	0.820744
Psmd14	0.095033	0.0287273	4.77158	4.67655	24.7142	23.1837	25.266	25.1841	25.9219	26.0449	25.9456	27.3713
Rsbn1l	-0.131276	0.0290449	1.99287	2.12415	3.71013	3.05932	3.30992	3.38304	2.97879	2.92144	2.94031	3.08257
Ephb6	-0.171267	0.0291569	3.87513	4.0464	16.1974	15.1394	13.9692	16.9392	13.6877	13.7652	13.1569	14.0996
Ormdl1	0.247255	0.0293702	2.4339	2.18665	2.89365	3.60474	3.98214	3.80846	4.37024	4.40571	4.09118	4.76825
Cmip	-0.121192	0.0294015	2.65112	2.77231	5.60823	5.98694	5.62523	6.12228	5.41346	5.58336	5.22629	4.92234
Pnp	0.330705	0.0294857	1.54231	1.21161	1.79128	1.09172	1.26794	1.17261	1.66165	2.03044	1.72132	2.27865
Gna15	-0.141916	0.0299173	5.295	5.43691	44.8666	40.5054	43.3246	40.7298	40.3195	39.2244	37.8308	35.8119
Zfyve21	-0.401347	0.0301217	3.08227	3.48361	12.7083	9.0914	10.4484	8.88579	6.51106	8.75098	6.70788	8.11456
Zfp131	0.293217	0.0302258	2.63284	2.33963	3.26188	4.69771	3.97148	4.43757	5.70344	5.24353	4.70234	5.20127
Fbrs	-0.83809	0.0304342	2.93587	3.77396	14.9587	14.059	13.8485	8.81338	4.91531	4.46159	8.90519	9.7146
Gm13304	-0.352967	0.0304692	1.06983	1.4228	2.2893	1.4846	1.29537	1.75429	0.989583	0.942544	1.27959	1.20403
Kat8	-0.199604	0.0308338	2.74678	2.94638	7.08596	5.86297	6.59888	7.37147	5.85586	5.55456	5.38303	6.07645
Celf2	0.76775	0.0308865	1.49843	0.730684	0.0887161	1.18427	0.344685	1.37132	2.01394	1.74087	1.83584	1.72013
Fzd2	0.0947776	0.0313171	2.48788	2.3931	4.25976	4.07794	4.18961	4.49282	4.3724	4.58399	4.6745	4.81657
Fam83a	-0.0601164	0.031472	8.02435	8.08447	276.987	269.339	271.348	264.227	264.842	253.212	264.036	255.544
Smad2	-0.701679	0.0317203	3.23791	3.93959	13.4774	15.6014	14.0936	14.2796	14.4531	6.7271	6.21852	8.19082
Nifk	0.116266	0.0317451	4.53814	4.42187	20.1521	19.8203	20.3735	21.4258	20.6377	22.8318	23.0165	22.5281
Cwf19l2	-0.16304	0.0317466	1.92748	2.09052	3.73409	3.05235	2.9569	3.33445	2.84412	2.83455	2.78036	2.75723
Faf1	0.0360616	0.0318402	4.41321	4.37715	19.8043	19.3639	19.9799	19.9799	20.1444	20.4801	20.0646	20.5404
Sars2	-0.20958	0.0319969	1.64884	1.85842	2.84979	2.22485	2.64746	2.8179	2.07627	1.90611	2.18516	2.39575
Med18	-0.240908	0.032233	2.04936	2.29026	3.88243	3.94598	4.29832	3.4743	3.4207	3.58361	2.76737	2.84532
Xntrpc	-0.270729	0.03241	0.794103	1.06483	0.942441	1.36049	0.97195	1.11807	0.629678	0.662898	1.02023	0.651303
Cap1	-0.126002	0.0327244	6.45994	6.58595	100.375	93.407	91.1073	95.6134	87.2976	84.4273	83.5836	93.1272
Med10	0.235246	0.0327477	2.89122	2.65597	5.66523	4.53376	5.58861	5.49352	6.51054	6.72235	6.89841	5.61322
Rreb1	-0.57432	0.0330134	1.16498	1.7393	3.87554	2.30703	1.49276	2.09156	1.23261	1.07511	1.2096	1.46947
A830005F24Rik	-0.247968	0.0331324	2.01005	2.25801	3.75072	3.53984	4.21078	3.65819	2.6398	3.64021	2.75814	3.14716
Gm1673	-0.47079	0.033154	0.182435	0.653225	0.718073	0.643943	0.247216	0.736566	0	0.136437	0	0.459247
Zfp972	-0.214273	0.0332417	0.684681	0.898954	0.721882	0.873465	0.922663	0.949381	0.572749	0.622594	0.446025	0.80881
Colec12	-0.287793	0.0333607	0.964802	1.2526	1.23524	1.36044	1.23991	1.72727	0.771898	1.25825	1.00361	0.810148
Nsmce4a	0.148698	0.0339268	3.89079	3.74209	11.2295	12.5922	13.224	12.5582	13.1382	14.578	13.9217	13.7316
Smim3	0.302277	0.0339591	0.67425	0.371974	0.315764	0.309836	0.248414	0.303609	0.551672	0.926104	0.626489	0.333975
Plvap	-0.284503	0.0340315	1.85237	2.13687	3.67721	2.94785	3.1256	3.91151	2.62005	3.15049	2.44981	2.27993
Tubgcp2	-0.151577	0.0341108	3.2361	3.38768	9.51887	9.1344	9.13982	10.1014	9.15299	8.27583	7.71784	8.60066
Ctif	0.162274	0.0341383	1.50785	1.34558	1.35102	1.79686	1.43605	1.6039	1.83525	1.87151	1.73388	1.93871
Mus81	-0.137248	0.034274	2.21416	2.35141	3.87577	3.86828	4.53547	4.16185	3.86094	3.50384	3.66395	3.54003
Bicra	0.337372	0.0342938	1.61125	1.27388	1.18825	1.85057	1.62945	1.08454	1.97269	1.74624	2.19414	2.34118
Sgsm3	-0.250088	0.034436	1.97557	2.22566	3.89857	4.03753	3.46807	3.3406	2.99597	3.53246	2.58244	2.68711
Lsm11	0.127129	0.0344554	1.37359	1.24647	1.48976	1.27258	1.25657	1.48181	1.51682	1.72286	1.59765	1.53229
Calcrl	-0.210469	0.034564	0.527478	0.737947	0.625293	0.867244	0.462307	0.743433	0.42959	0.413691	0.429686	0.493962
Adk	-0.159764	0.0346801	1.89718	2.05694	3.42616	3.28177	2.78559	3.17851	2.96976	2.73616	2.59142	2.61389
Lancl1	-0.0892642	0.0347662	4.86215	4.95141	30.6849	29.731	29.4058	29.9532	29.3044	27.5979	28.8751	26.6348
Sned1	-0.222414	0.034852	3.36665	3.58906	11.3952	11.2866	10.9887	10.487	10.1347	7.8026	9.96997	9.52826
Rab32	0.116531	0.0348801	3.67181	3.55528	10.8464	10.328	10.843	11.0166	11.3488	11.1757	11.7778	12.7318
Ofcc1	-0.191909	0.0349643	1.0054	1.19731	1.26359	1.27726	1.37382	1.2597	1.04396	0.998263	1.23877	0.776201
Ifit3	0.157998	0.0349959	4.80628	4.64828	24.1399	23.6792	26.0505	22.5622	24.7471	28.2006	27.3239	27.778
Pigs	0.143867	0.0350973	4.77258	4.62871	23.6221	23.3176	23.954	24.069	27.1659	27.7517	27.0715	23.5529
Polm	-0.0888017	0.0354495	2.8147	2.9035	6.52217	6.69728	6.42518	6.29083	6.32431	5.74731	6.22296	5.86474
Mkl2	-0.396114	0.035556	1.49616	1.89228	2.1313	3.65137	3.09765	2.18189	1.74631	1.7102	1.75943	2.08309
Gm20481	0.305105	0.035656	1.24722	0.942119	0.731543	0.848694	1.08973	1.03721	1.14493	1.22281	1.86851	1.32186
Pld1	-0.343225	0.0358969	0.811835	1.15506	1.08995	1.57567	0.936258	1.35963	0.70646	1.00579	0.84734	0.501825
Sec22c	0.142578	0.0359327	2.86034	2.71776	4.92453	5.95248	5.62427	5.86403	6.16253	6.32781	6.29586	6.26232
Gm17349	-0.248576	0.036289	0.595695	0.844271	0.738456	1.03341	0.653259	0.777767	0.343914	0.561349	0.67654	0.482528
Cryab	-0.958465	0.0363095	5.64797	6.60643	186.229	101.05	68.3694	67.0121	49.7287	51.3666	56.832	40.1487
Naaa	0.296322	0.0363201	4.03182	3.7355	9.93007	14.5312	12.9541	12.2879	14.961	14.6262	16.1269	15.7571
Tyro3	-0.079125	0.0366057	4.10682	4.18595	17.6381	17.1698	17.2321	16.7746	15.5121	16.8436	15.9446	16.6519
Mrpl46	0.185862	0.0367126	4.08732	3.90146	14.6641	12.4205	15.2421	13.6052	15.3575	15.5686	17.1676	15.9561
Egfl7	-0.26425	0.0367368	0.982652	1.2469	1.47296	1.29957	1.10032	1.65626	1.10503	1.10293	0.728125	0.993305
Camkmt	-0.239159	0.0368355	2.04587	2.28503	4.23798	3.6707	3.54326	4.07614	2.71516	3.36683	2.86033	3.64199
Fkbp4	0.089922	0.0368759	5.97567	5.88575	56.3031	55.4427	60.291	60.6541	62.1906	61.0206	62.5975	61.9206
Casz1	-0.174087	0.0369164	2.4646	2.63869	5.71206	5.07942	4.59103	5.59309	4.68568	4.28932	4.65428	4.45905
Daxx	0.296065	0.036934	3.38732	3.09125	6.30644	7.3639	8.41764	8.16607	8.67152	10.6283	8.50237	10.2175
Cox7c	0.110625	0.0369449	6.33601	6.22538	76.0299	71.0203	78.7046	69.8776	79.3878	80.579	78.297	80.9007
Drosha	0.121767	0.0370012	3.61644	3.49467	9.76453	10.942	9.99767	10.419	10.819	10.818	11.8745	11.5825
Gtpbp6	-0.389282	0.0371608	2.80136	3.19064	10.4519	6.8006	8.41241	7.26432	6.71169	4.96742	6.17596	6.15081
Ankrd40	0.220791	0.0371868	3.75333	3.53254	9.04279	10.8761	11.0164	11.5114	11.6267	12.4324	12.3192	13.6401
Prdm11	-0.0654077	0.0372725	1.52809	1.5935	2.0572	1.96275	2.00194	2.05033	1.98185	1.79332	1.93601	1.82909
Gm973	-0.246877	0.0372726	0.442634	0.689511	0.792476	0.598448	0.39472	0.692837	0.341912	0.295599	0.302935	0.506148
Ngef	-0.119371	0.0372935	4.39655	4.51592	21.1374	20.5416	22.2049	23.7586	19.7834	19.9743	20.1155	20.378
H6pd	-0.153052	0.037475	2.81911	2.97216	7.0404	6.77863	6.21919	7.39785	6.1763	5.57222	6.27087	6.23346
Prkacb	0.10011	0.0375263	2.2111	2.11099	3.2804	3.53849	3.22237	3.24553	3.84407	3.65797	3.39381	3.63639
Zwint	0.0849722	0.0377002	3.5473	3.46233	10.2906	9.48672	10.1889	10.1407	10.8942	10.9963	10.6435	10.2437
Pnldc1	0.23822	0.0377133	0.727505	0.489285	0.413936	0.454459	0.279851	0.475255	0.913846	0.639014	0.617843	0.481074
Zer1	-0.143508	0.0378371	1.98494	2.12845	3.53062	3.16066	3.14056	3.68308	2.9513	3.00285	2.74269	3.14779
Ostc	0.104661	0.0379064	4.96115	4.85649	27.0357	28.2529	29.9474	26.7518	29.1694	30.1141	30.7928	30.5477
Srpk1	-0.0554296	0.0381685	2.78383	2.83926	6.08232	5.99646	6.26282	6.28868	5.84391	5.98878	5.70133	6.01775
Tcta	-0.257802	0.0383233	4.22668	4.48448	25.8202	20.7799	20.7029	18.807	18.5722	17.5126	18.1167	16.7382
Fam83d	0.182928	0.0383406	1.23579	1.05287	0.867971	0.97574	1.2173	1.26388	1.30012	1.39091	1.42716	1.3048
Qars	0.0628369	0.0384608	4.26552	4.20268	17.5122	17.5603	17.4689	17.1154	18.8718	17.9126	18.5964	17.5794
Duox1	-0.233027	0.0384681	1.51234	1.74536	1.93338	2.53926	2.36288	2.61938	1.79913	1.78948	1.65946	2.18929
Clasp1	0.285066	0.0387032	1.27951	0.994443	0.960484	1.02724	1.04415	0.939316	1.59812	1.44401	0.972455	1.77276
Larp4b	-0.387578	0.0387632	4.02605	4.41362	20.9052	20.7779	18.5287	21.1461	13.4594	20.7948	14.2258	13.6812
Psma2	0.0968255	0.038825	5.32398	5.22716	37.2665	36.0684	38.1501	34.4463	38.6	40.5475	39.1515	37.974
Snx21	-0.254569	0.038834	2.25339	2.50796	5.63885	4.20399	4.19698	4.83054	3.81995	3.62661	4.203	3.4545
Me1	0.127222	0.0390509	2.65173	2.52451	4.51397	5.04785	4.77566	4.69049	4.97469	5.37026	5.75034	5.07028
Fbxo4	0.176312	0.0391455	3.6294	3.45309	8.87622	10.6772	10.4391	9.90459	11.7263	11.0138	12.1716	10.6469
Gm42641	-0.599927	0.0393858	1.74492	2.34485	5.91425	2.43787	4.36321	4.22422	2.51577	2.05728	1.98281	2.93654
Idh1	0.0936124	0.0396306	5.53839	5.44477	40.8086	43.8611	42.1014	43.5178	43.5341	47.1685	44.5515	46.7445
Kremen2	-0.139934	0.0400218	0.613119	0.753053	0.64441	0.695296	0.636464	0.768497	0.531588	0.404521	0.645401	0.546417
Tmem94	-0.0947108	0.0400934	3.83958	3.93429	13.72	13.9292	14.3831	15.1574	13.7612	13.1178	13.5531	12.8506
Frmd4a	0.161567	0.0402621	1.00525	0.843681	0.823857	0.695843	0.834331	0.828262	0.855453	0.927697	1.05047	1.21359
Paxbp1	0.198069	0.0403915	2.7372	2.53913	4.44832	4.96221	4.36769	5.54573	5.20407	5.69751	6.01185	5.78409
Sarnp	0.234145	0.0405728	5.63013	5.39599	34.7508	43.9992	42.6891	43.7255	46.9736	48.2238	46.2491	52.9246
Mga	0.48696	0.0412817	1.62861	1.14165	1.12677	0.873179	2.21702	0.848994	2.12892	1.96913	2.10445	2.16985
Tjap1	-0.157049	0.0415534	2.3725	2.52955	4.54285	4.39415	4.79303	5.4169	4.34001	3.92475	4.17879	4.27991
Htatip2	0.193919	0.0415808	3.37883	3.18491	7.2429	8.2969	8.69801	8.20268	9.07523	8.58563	9.53538	10.5078
Ccl21b	-0.306119	0.0417181	0.812554	1.11867	1.50676	1.24163	0.784453	1.21735	0.602831	0.696836	0.798953	0.944754
Chordc1	0.183848	0.0420298	2.9719	2.78805	5.06482	6.01492	6.04457	6.59375	6.96592	7.13102	6.60851	6.68857
Yrdc	0.271921	0.0421812	4.07196	3.80004	11.9103	11.1404	15.338	13.7008	15.8796	17.2946	14.8558	15.3403
Anapc5	-0.138264	0.0429791	4.53778	4.67604	26.4283	22.884	24.1098	24.9637	23.2209	22.0641	22.9089	20.7943
Ccnk	0.269582	0.0430973	3.53788	3.2683	7.21252	9.38681	8.32389	9.8359	10.4568	9.65849	10.5823	11.8669
Kmt2e	-0.209636	0.0432253	3.65486	3.8645	15.2636	13.7396	11.8573	13.6038	12.1175	10.5814	12.2069	11.5453
Slc1a1	0.283421	0.0432595	4.29723	4.01381	12.1981	15.9085	16.3739	16.5627	20.247	17.9923	17.0886	19.4691
Becn1	0.172797	0.0432596	3.50939	3.33659	9.02301	9.43954	9.88517	8.14419	10.3003	10.9744	10.7895	9.54118
Yars2	0.182512	0.0432724	1.93498	1.75247	2.48466	2.29486	2.46546	2.23911	3.00958	3.10539	2.34451	2.88299
Ptges3l	0.196927	0.0434889	1.12641	0.929485	1.01925	0.700336	0.972294	0.943189	1.37899	1.08869	1.26126	1.02171
Ccdc130	-0.122018	0.0435132	2.19261	2.31463	4.119	3.75177	4.02158	4.01426	3.45293	3.96506	3.34455	3.54621
Tmem120b	-0.203358	0.0435304	0.678515	0.881873	1.06427	0.644439	0.854458	0.83181	0.576783	0.670077	0.479787	0.68386
Rbmxl1	0.213833	0.0435342	5.21637	5.00253	26.7816	31.9146	33.6761	32.3022	35.0723	35.4453	34.6209	39.7953
Rab2a	0.0931991	0.0435357	6.6749	6.5817	92.0421	98.1548	98.3514	90.8315	102.576	102.846	102.605	96.8037
Duoxa2	0.203958	0.0438278	1.17636	0.9724	1.09569	0.852227	1.15349	0.773055	1.23668	1.1777	1.17385	1.46402
Rhov	0.225173	0.0438334	5.11838	4.89321	27.0524	25.4816	34.1222	28.8889	33.965	34.2255	33.0937	33.6718
Ankrd13d	-0.151838	0.0438913	2.17798	2.32982	3.64242	4.23086	4.42112	3.85259	3.66028	3.24213	3.58605	3.62503
Fancb	0.104308	0.043974	1.14805	1.04374	1.22976	1.01709	0.987352	1.02082	1.19904	1.23068	1.16302	1.27329
Sh2b3	-0.314116	0.0440078	2.71503	3.02915	7.76004	6.57763	7.60371	6.77559	5.02184	5.46654	4.81407	7.21003
Ttc30a1	0.298116	0.0441291	1.55874	1.26063	1.06241	1.82009	1.53779	1.23282	1.89693	2.32577	1.71546	1.87899
Actr10	0.0675401	0.0443269	3.36453	3.29699	8.54149	8.91034	9.25293	8.62547	9.06765	9.50656	9.32094	9.30844
Plpp6	0.0869136	0.0443888	3.36431	3.27739	8.47189	9.29329	8.61828	8.4251	9.60965	9.02546	9.38009	9.18645
Irf9	0.318561	0.0444274	2.91557	2.59701	5.76664	5.72261	4.35746	4.49851	5.42327	6.9102	6.47085	7.5386
Naa25	0.355405	0.0445808	2.42866	2.07326	2.62721	2.50095	3.94162	3.99833	4.32632	4.20736	4.53816	4.47008
Fam135a	0.212837	0.044683	2.95133	2.7385	4.89044	5.96752	6.59537	5.36362	6.71845	6.68202	7.13673	6.41831
Gm10591	-0.292167	0.0448516	1.1072	1.39936	2.19091	1.64208	1.22625	1.57969	0.972847	1.23536	1.26345	1.15768
Ube2d1	0.185927	0.0448819	3.17634	2.99041	6.11804	7.42438	7.70307	6.6426	7.77368	8.61411	7.73204	8.06743
Ufc1	-0.127294	0.0448988	4.74734	4.87464	28.6965	27.8768	29.47	27.3479	24.0957	27.5737	27.034	24.8892
Prdm15	0.188196	0.044957	1.27425	1.08605	0.862298	1.20423	1.16934	1.28088	1.51984	1.2447	1.45464	1.46505
Cxxc5	0.176997	0.0449997	3.71101	3.53401	9.7333	10.6277	11.1985	10.8261	12.9848	13.0301	10.9379	11.5562
Eif3e	0.110546	0.0450112	5.35546	5.24492	34.2288	38.8078	38.6071	36.2281	39.2992	40.9932	39.455	40.0366
Hmgn1	0.120074	0.0450283	7.22297	7.1029	125.524	138.595	142.442	139.937	145.654	142.7	152.762	152.718
Mrpl40	0.135033	0.0451459	5.02387	4.88884	30.7942	26.7978	28.161	28.8943	33.3479	30.2795	30.1602	32.4645
Maz	0.284101	0.0453358	5.03037	4.74627	30.535	27.0007	22.7866	23.705	31.2037	36.1048	29.075	30.7417
Sugt1	0.141677	0.0453535	3.07303	2.93135	6.01668	6.53358	7.03689	6.97037	6.9636	7.91996	7.42243	7.38274
Cd53	-0.287052	0.0454623	0.500708	0.78776	0.956657	0.805297	0.686265	0.491313	0.533836	0.209065	0.434974	0.506052
Zfp644	-0.346032	0.0454692	1.08831	1.43434	1.64761	1.12983	2.08687	2.06477	1.07988	0.940921	1.34068	1.16304
Riok3	0.0552979	0.0456461	4.92191	4.86661	28.9701	27.7305	28.1672	27.8442	28.9981	30.374	29.1903	28.7193
Prr7	-0.29062	0.0459168	0.598757	0.889377	0.945512	0.567096	0.763856	1.18939	0.475593	0.683732	0.41596	0.49515
Crip2	-0.811158	0.0460784	2.77735	3.5885	21.387	8.02363	7.48732	11.2135	5.39424	6.0445	6.41906	5.61103
Zfp58	-0.187216	0.0461602	1.88548	2.0727	3.20399	2.90383	3.58143	3.1651	2.92886	2.86754	2.29248	2.72497
Arrb2	0.173288	0.0462758	1.6792	1.50591	1.53556	1.87829	2.03682	1.93544	1.98942	2.3503	2.34313	2.1415
Gm21541	-0.242341	0.0465018	0.722498	0.964839	1.26269	0.915491	0.68813	0.98367	0.579927	0.558607	0.708986	0.761415
Trim34a	0.0913605	0.0465713	3.45794	3.36658	9.06465	9.47328	9.3424	9.38152	10.5178	9.29335	9.9888	10.1917
Ddhd2	0.203329	0.0467929	1.14667	0.94334	0.635645	1.09532	1.03474	0.960854	1.15931	1.21478	1.26428	1.21898
Rpn1	0.0759144	0.0468019	5.59344	5.51752	44.1954	44.7845	44.533	45.7327	47.4538	46.1724	45.637	49.9828
Cnpy4	-0.095394	0.0468024	3.00077	3.09617	8.18826	7.42924	7.18755	7.43298	7.04159	6.8014	7.04111	7.13693
Rpl7l1	0.111458	0.0468061	5.44194	5.33048	35.9933	40.3475	41.0987	39.7097	42.901	42.3465	43.4711	41.1933
Tmem170	0.0848785	0.0468088	2.4982	2.41332	4.31231	4.20369	4.44189	4.35282	4.31311	4.68016	4.87687	4.7448
Trim30a	0.206496	0.0469188	2.48333	2.27683	3.21458	4.19228	4.28205	3.77163	4.44746	4.67846	4.95547	4.30746
Arl8b	0.115266	0.0469422	4.80383	4.68856	23.0103	26.1186	25.4118	24.7115	26.8864	25.5366	27.8655	27.4949
Ccdc17	-0.31884	0.0470982	3.20579	3.52463	12.6899	9.27403	11.245	9.18554	8.7559	6.93615	9.01461	8.34653
Cdsn	-0.374557	0.0472178	1.59413	1.96869	2.86799	2.88952	2.35997	3.64323	1.83442	2.68977	1.52492	2.1464
Txnl1	0.127448	0.0472185	5.24452	5.11707	30.401	34.4462	35.2382	34.9661	36.3613	36.7258	38.1857	36.3979
Snrnp40	0.25091	0.0472892	3.79603	3.54512	8.67814	11.2483	11.5419	11.4886	12.1379	13.6631	12.1944	13.6463
Brd2	-0.256155	0.0473814	4.1969	4.45305	16.7071	22.5433	22.2741	22.7203	17.1272	17.6714	17.0876	17.4789
Gtf2e1	0.274626	0.0476502	1.87222	1.59759	1.45757	2.21379	2.20705	2.31178	2.59229	3.02071	2.56021	2.4932
Timm10	0.240931	0.0476813	3.58451	3.34358	9.21247	7.95752	10.6849	8.93411	10.1755	11.1293	10.4601	12.3319
Tcirg1	-0.185606	0.0478957	2.55358	2.73919	6.32123	5.13191	5.57753	5.73083	5.14408	4.29013	4.87392	5.22255
Cox17	0.210965	0.0482107	2.38578	2.17482	2.83769	3.66891	3.8543	3.77894	3.89446	4.33412	4.39539	4.2964
Gal3st1	-0.267773	0.0482958	3.76089	4.02866	18.8214	13.7534	13.9445	15.2363	12.4916	13.7526	12.3908	11.6715
Prss53	-0.194844	0.0483458	0.989797	1.18464	1.39647	1.34284	1.00829	1.36761	0.984076	1.08955	1.088	0.796767
Tle6	-0.18321	0.0483633	0.774535	0.957745	1.00432	1.04644	0.878774	0.846715	0.902418	0.698807	0.527739	0.73434
Slc20a1	0.212898	0.0486737	2.83725	2.62435	4.45273	5.27239	5.06324	5.97076	6.07534	6.07613	5.68411	6.7947
Atat1	-0.244027	0.0487023	1.77369	2.01772	3.72046	2.63761	3.31961	2.62517	2.61401	2.36461	2.28193	2.42518
Il3ra	-0.323903	0.0492521	1.69069	2.01459	4.19299	2.49746	2.93446	2.7304	2.37384	2.39742	2.10228	2.05378
Mtmr4	-0.317546	0.0492719	3.20202	3.51957	9.39344	13.382	9.05071	10.5135	8.6633	7.57457	7.66027	8.9943
Epgn	0.20707	0.049309	3.94933	3.74226	11.4433	11.3324	12.447	14.5427	14.8149	15.2784	14.0812	13.6676
Sgsm1	0.100756	0.0493659	2.41236	2.3116	3.69569	4.30268	3.91188	3.96598	4.13238	4.37245	4.32584	4.46878
Hist2h2be	0.215932	0.0494886	1.61753	1.4016	1.50537	1.62467	1.95624	1.50615	2.26338	1.67642	2.25942	2.11416
Chtf18	-0.196543	0.0497645	1.40492	1.60146	2.22448	1.69956	2.13483	2.10733	1.70792	1.39952	1.61682	1.89174
Arnt	-0.315298	0.0499534	1.98463	2.29992	5.26665	3.82409	3.10783	3.73502	3.04179	2.81272	3.06912	2.91219
Slc35b4	-0.0918779	0.0500525	2.02692	2.1188	3.43497	3.22645	3.2842	3.43149	2.88129	3.00458	3.32877	3.09974
Utp23	0.129413	0.0500551	2.29315	2.16374	3.18394	3.3921	3.81454	3.55607	3.95264	3.59847	4.0401	4.02737
Actr8	0.159908	0.0501268	1.98547	1.82557	2.1989	2.64621	2.74409	2.6142	2.73953	3.17859	3.14316	2.79813
Rapgef1	-0.080484	0.0501439	3.24425	3.32473	9.20459	8.91246	8.81094	9.15522	8.80054	8.40761	7.96084	8.75857
Pdcd7	0.25352	0.0502304	3.94584	3.69232	9.57494	13.4159	12.8276	12.2474	14.1646	14.5695	15.1914	13.7528
Tbl2	0.102742	0.0505967	1.94595	1.84321	2.57047	2.54693	2.44322	2.80099	2.62705	2.97067	2.89329	2.93024
Tmf1	-0.0936449	0.0507518	3.51765	3.6113	11.1804	11.7099	11.4943	10.5325	10.4489	10.9885	10.181	10.2116
Zmat2	0.0757793	0.0509093	5.2293	5.15352	36.8435	33.6862	34.1599	33.7744	36.0869	36.1468	36.7842	37.0409
Letm2	-0.104977	0.0510106	0.747699	0.852676	0.854261	0.927229	0.718936	0.731253	0.656586	0.670717	0.653433	0.737063
Elp5	0.312279	0.0512311	3.76191	3.44963	12.3854	8.37827	10.8304	8.5944	12.7203	12.2911	11.8484	13.4549
Zscan12	0.191713	0.0513593	1.56773	1.37602	1.28283	1.57307	1.6387	1.92805	2.0977	1.82114	2.00292	1.94261
Abcc10	-0.164107	0.0514213	1.29208	1.45618	1.85705	1.79393	1.82995	1.50903	1.66072	1.23575	1.48622	1.43137
Cercam	-0.155037	0.0515313	1.35004	1.50507	2.13221	1.74602	1.74422	1.7499	1.46545	1.7417	1.39792	1.60528
Boc	-0.0644154	0.0519549	3.57293	3.63734	11.3344	11.8276	11.2825	11.338	10.6003	10.657	10.9526	11.4083
Mmp2	0.278962	0.0519821	2.78098	2.50202	4.96384	4.91774	3.82091	5.05236	5.30412	7.08741	5.29588	5.95262
Rrp15	0.217794	0.0520929	2.70596	2.48817	4.19339	4.42108	4.62965	5.25221	5.38489	5.28645	5.01808	6.50385
Mrps31	0.121439	0.0521875	2.47581	2.35438	3.95362	4.54199	4.04925	3.93329	4.37877	4.52186	4.44182	4.92468
AI606181	0.147498	0.0523321	1.86969	1.72219	2.2832	2.57836	2.18742	2.16447	2.77678	2.43316	2.92766	2.50249
Lrif1	-0.273144	0.0524261	2.00043	2.27358	4.42113	3.36552	3.9142	3.6998	2.72185	2.48805	3.62731	3.26667
Pabpc1	-0.222013	0.0525196	7.74141	7.96342	299.958	234.074	227.094	239.485	209.69	216.931	214.908	210.52
Prss36	-0.204051	0.0526102	1.57547	1.77953	2.9711	2.33719	2.29067	2.18557	2.10683	1.94823	1.73804	2.14587
Arhgef19	-0.0908604	0.0526406	4.21964	4.31051	18.1327	18.0053	19.4825	19.8129	17.6369	17.2488	17.3882	18.267
Ugp2	0.180625	0.0528777	4.8138	4.63317	22.226	25.1071	21.6133	26.6566	26.565	28.5495	25.8788	27.5808
Tex264	-0.412425	0.0531004	3.78418	4.19661	22.4702	14.4893	17.8272	15.5151	15.9352	12.2776	12.6089	10.7727
2510002D24Rik	0.167814	0.0531027	4.30507	4.13725	15.6513	17.2442	15.3284	18.3299	18.4383	17.4653	20.0461	19.2129
Caml	-0.08369	0.0531773	4.1741	4.25779	18.5347	17.7012	18.5034	17.7979	17.193	17.9609	16.1079	16.9954
Creb1	0.608169	0.053193	2.22874	1.62058	2.06343	3.92422	1.7977	1.11846	3.67853	3.72282	3.72201	3.62635
Pomt1	-0.15687	0.053246	1.52659	1.68346	2.39702	2.10194	1.90654	2.47519	1.90625	1.77937	1.82231	2.02214
Tex2	0.133895	0.053257	4.11517	3.98127	13.5455	15.2827	14.9688	15.4514	16.4231	15.3959	15.9821	17.5909
Atp5f1	0.0486322	0.0532625	5.33042	5.28178	37.2881	38.3956	38.6914	37.2554	39.4038	39.2096	40.1807	38.1754
Snrpf	0.40398	0.0535133	5.9407	5.53672	33.0325	46.8517	54.4172	50.4557	56.6807	58.0624	58.4852	69.2359
Cyp24a1	0.235677	0.0535541	2.45559	2.21991	3.70872	3.90534	3.71146	3.32829	4.71756	5.06147	4.72554	3.5627
Traf3ip2	-0.080395	0.0536286	3.35169	3.43208	10.2358	9.60856	9.47799	9.86676	9.75004	9.09812	8.96199	9.04238
Calm1	-0.117237	0.0537159	5.25933	5.37657	42.5843	42.5776	37.9061	39.3111	37.0164	35.5593	37.8354	38.8724
Sephs2	0.19328	0.0540257	3.82583	3.63255	10.9531	11.2296	11.7292	11.7157	11.1062	13.7294	14.4282	13.6978
Mib2	-0.177793	0.0540316	3.06391	3.2417	8.37923	7.65845	9.47784	8.40844	8.00839	7.02961	7.67562	6.79239
Gng12	0.130338	0.054071	4.98892	4.85859	25.4607	30.3367	27.8175	28.649	30.1956	30.9867	29.9793	31.8949
Tstd2	0.100546	0.0541067	2.95385	2.8533	5.67499	6.22865	6.52859	6.5075	6.75619	6.57113	6.83429	6.83389
Npepps	-0.249888	0.0541485	5.08349	5.33338	43.0752	38.2986	36.5478	39.632	28.6154	31.1716	33.6198	39.0695
Mapk9	-0.244884	0.0541757	1.21235	1.45723	2.34694	1.5428	1.47976	1.69346	1.21972	1.39276	1.40162	1.26001
Rsu1	-0.189451	0.0542272	2.19798	2.38743	4.97045	3.89788	3.83284	4.30314	3.69952	3.24873	3.75297	3.67036
Pigf	0.213067	0.0543456	4.54724	4.33417	21.4665	16.7536	18.761	20.0007	22.769	22.7515	20.0991	24.0876
Cog8	0.123525	0.0545578	2.9811	2.85757	6.03882	6.47019	6.05956	6.43447	7.13517	6.53924	7.52012	6.43803
Zfp605	0.313797	0.0545755	1.06843	0.754633	0.468618	0.77755	0.471004	1.1102	1.11492	1.1962	0.936491	1.15049
Nr1h2	-0.347099	0.0547601	3.72934	4.07644	15.7223	14.6498	17.4424	15.7843	10.0008	13.6907	15.4521	10.6382
H2-Aa	-0.246194	0.0548283	3.01211	3.2583	10.2884	8.66242	8.41125	7.16615	7.57351	7.25106	6.5477	6.9333
Slc17a5	-0.141328	0.0548807	3.56453	3.70586	13.2602	11.8835	12.0989	11.0477	10.7575	11.607	10.6167	10.3791
Vstm5	-0.093893	0.0549193	2.84868	2.94257	6.3419	6.73798	7.12441	6.56806	6.58128	6.09471	6.04418	6.10636
Zfp420	-0.271928	0.0549353	0.569093	0.841021	0.890431	0.842729	1.04371	0.44627	0.479726	0.538867	0.377013	0.545026
Bud23	0.0470982	0.0549507	2.84603	2.79893	5.80241	6.10585	6.06448	5.86886	6.25683	6.03326	6.15477	6.31908
Cwc15	0.242035	0.054994	6.23762	5.99558	50.9762	66.8245	69.4533	65.7279	72.8192	73.5407	74.103	77.4547
St6galnac6	0.0575545	0.0553573	0.68605	0.628496	0.489378	0.555544	0.533054	0.608198	0.58464	0.624109	0.612041	0.614971
Kcnk7	-0.288349	0.055693	2.06837	2.35672	4.22546	3.66231	5.01355	3.69808	3.99961	2.94724	2.83968	3.08363
Rnf39	-0.187101	0.0558143	5.87804	6.06514	59.939	69.8247	72.0102	62.7821	60.8249	61.8766	55.2628	53.7011
Fam53a	0.157497	0.0558478	2.2685	2.111	2.88248	3.4917	3.42331	3.51469	3.83683	4.07351	3.94819	3.43839
Zfp273	0.0823284	0.0559074	0.971202	0.888873	0.767737	0.842406	0.884176	0.915956	1.02679	0.911079	0.899196	1.0081
Psen1	-0.0928526	0.0562396	5.10003	5.19288	38.4866	34.3066	34.3643	35.3065	33.7448	33.482	33.3711	32.6026
Zfp959	-0.484419	0.0563092	1.48342	1.96784	2.8848	2.97426	3.07198	2.72466	1.09926	1.8096	1.52824	3.09911
Atp6v1g1	0.0724063	0.0563186	6.52265	6.45024	89.6802	85.4444	88.678	82.1631	88.7275	91.4745	91.5104	92.0922
Erp29	0.0842765	0.0563316	3.4844	3.40013	9.07793	9.31137	9.95186	9.91404	10.0768	9.9367	10.1301	10.637
Gm5478	0.328045	0.0566458	1.86426	1.53622	1.2196	2.04217	2.08851	2.39301	2.50584	2.63909	2.49383	2.94193
Lin37	-0.306372	0.0568465	3.34562	3.652	14.8107	11.1728	10.9484	9.8591	9.6421	8.36174	8.62655	10.1347
Cbln3	-0.107086	0.056919	1.38473	1.49181	1.75084	1.95758	1.83418	1.71328	1.47812	1.54791	1.64551	1.78332
Usp21	-0.225674	0.0570008	2.58464	2.81031	7.06677	5.43776	6.49973	5.21544	4.87833	4.66401	5.14697	5.32666
Clcn6	-0.35081	0.0574674	0.797702	1.14851	1.02475	1.33998	1.1548	1.36568	1.08732	0.407701	1.01033	0.545827
D7Ertd443e	-0.261538	0.0574819	1.58384	1.84538	2.73497	2.36751	2.79801	2.49061	2.25723	1.41737	2.23542	2.16962
Dus3l	-0.21331	0.0576173	3.5943	3.80761	15.1687	11.8552	12.9595	12.2494	11.7503	10.5164	10.1591	11.9869
Fitm2	0.175271	0.0576597	3.02098	2.84571	6.75309	5.76313	5.63763	6.67263	7.0478	6.44494	7.59244	7.43281
Tesk2	0.159906	0.0580854	1.23759	1.07768	0.866843	1.17276	1.24718	1.1772	1.30259	1.52084	1.28244	1.33369
Wfdc5	-0.160292	0.0582525	1.10282	1.26312	1.67525	1.40242	1.29311	1.25167	1.25101	1.24938	1.01618	1.08431
Cwc27	0.137518	0.0582564	2.84508	2.70756	4.95263	5.83452	5.86675	5.51725	6.13934	6.42661	6.46659	5.73364
Crybb1	-1.17631	0.058305	3.57285	4.74916	50.8135	9.73798	27.9628	31.4598	12.1382	8.33761	14.4454	9.58199
Aes	-0.273763	0.058306	5.2488	5.52256	56.7468	38.648	43.4389	42.8846	37.2075	37.36	37.9465	35.6174
Rad23a	0.156902	0.0583497	4.96368	4.80678	25.1109	26.1957	27.7199	29.0908	30.9338	27.3823	30.2389	32.4867
Zfp341	-0.160729	0.0584364	1.05529	1.21601	1.13361	1.30568	1.38458	1.48258	1.05267	1.26205	0.90625	1.10712
Colca2	0.263409	0.0587231	0.97536	0.711951	0.927346	0.611591	0.384998	0.673443	1.1654	0.88586	0.812177	1.01931
Casp6	-0.1098	0.058752	2.70997	2.81977	6.33878	5.96799	5.88916	6.05411	6.12529	5.23597	5.49871	5.34737
Exoc6	0.139417	0.0588888	2.53823	2.39881	3.92362	4.47545	4.75178	3.98832	4.61733	4.94633	5.03606	4.6468
Hacd3	0.106412	0.0589294	3.91544	3.80903	12.2	13.2576	13.9139	12.7505	13.859	14.0277	13.6117	14.8885
G3bp1	0.120144	0.0591741	6.07145	5.95131	55.0595	62.5468	61.3708	64.9722	65.2639	67.4749	65.408	66.8772
Araf	-0.155941	0.059181	3.06726	3.2232	9.29677	7.9594	8.09745	8.06185	7.41486	6.63474	7.88969	7.64205
Txndc9	0.171243	0.0592662	3.07984	2.90859	6.79444	6.50772	6.44521	6.29671	6.79906	6.77108	7.91292	8.46128
Frat1	-0.275165	0.0594092	1.56157	1.83674	3.11148	2.76206	2.10551	2.38919	2.04524	1.51149	2.20987	2.09229
Il18	0.186452	0.0594186	6.21263	6.02618	59.89	70.6736	68.2196	58.7183	67.1933	78.2759	72.458	75.1782
Arhgap4	0.105	0.059553	1.05765	0.952653	0.812497	0.885609	0.966866	1.08739	1.1208	1.08233	1.08854	1.0354
Ufm1	0.116363	0.0595902	3.80701	3.69064	10.891	12.7076	12.3521	11.7717	13.6284	12.9657	12.7976	12.6153
Pex13	0.165574	0.0596554	3.1506	2.98503	6.02398	7.86471	7.12737	6.76488	7.74253	7.81554	8.15199	7.81662
Hs2st1	0.128401	0.059936	1.95277	1.82437	2.3497	2.56994	2.60795	2.64614	2.55708	2.84614	2.92424	3.18311
Slc52a3	0.0980265	0.0599495	3.29726	3.19924	8.50603	8.12517	8.07282	8.04239	8.69922	8.65208	8.38665	9.62756
Oas2	0.246825	0.0599946	1.56349	1.31666	1.26483	1.35077	1.92744	1.46995	2.17854	1.58265	1.9625	2.13819
Supt5	-0.116011	0.0602112	4.66439	4.7804	28.8248	25.8265	24.693	26.7472	24.9618	24.1275	23.4139	24.9636
Lrrc61	0.923201	0.0602581	2.78766	1.86446	4.34737	1.97931	0.971559	4.59713	5.40811	7.72331	6.96417	4.1065
Abcf3	0.0544868	0.0602756	4.15367	4.09918	15.8975	16.2665	15.7182	16.6886	16.7961	16.811	16.339	17.2592
Lyz2	-0.281786	0.0603627	3.18626	3.46804	10.9422	11.8654	7.86553	10.0085	7.9597	7.54994	8.26327	8.67424
Npc1	-0.0937287	0.0604656	2.50108	2.59481	5.04665	5.15022	4.62924	5.36222	4.83834	4.67585	4.57671	4.55782
Mier1	-0.0849918	0.0605108	2.42472	2.50971	4.35312	4.8556	4.63902	4.95135	4.26627	4.45354	4.47	4.29039
Pnp	-0.295008	0.0606108	5.77803	6.07303	76.7859	58.1367	69.2432	62.5771	51.2933	65.6882	49.202	50.7871
Rusc2	-0.139933	0.0606186	0.669314	0.809247	0.691372	0.688394	0.772744	0.862395	0.534965	0.752171	0.491691	0.594339
Cct4	0.129413	0.0606761	5.26445	5.13503	30.6891	34.2476	35.3784	36.5245	36.6353	38.622	37.9054	36.6257
Asap2	-0.361018	0.0606934	1.84662	2.20764	4.35591	3.64998	2.7702	3.8486	2.27724	2.33367	2.35596	3.56361
Sox7	0.26587	0.0607074	3.58898	3.32311	7.70795	10.5744	9.75955	8.25152	10.7347	12.2746	11.531	9.74193
Vapb	0.0614842	0.0607224	4.1748	4.11331	15.4919	16.8669	16.6817	16.2219	16.8593	17.2852	17.0374	17.0643
Gdpgp1	0.181942	0.0607471	1.33434	1.1524	0.930589	1.23355	1.36382	1.39515	1.48365	1.41116	1.69493	1.50522
Cyp4v3	-0.148203	0.0607599	1.46311	1.61131	2.29057	1.97374	1.97939	1.98891	2.02916	1.82309	1.57763	1.62116
Zc3h6	-0.179443	0.0608005	1.97215	2.15159	3.90032	3.35836	2.96397	3.60364	2.80842	2.67969	3.00777	3.21938
Pik3ip1	-0.492595	0.0608309	1.73938	2.23198	3.97691	3.37871	3.8171	3.63954	3.95639	1.45659	2.1424	2.24835
Nexn	-0.277596	0.0610192	1.80157	2.07916	4.02517	2.54297	2.94036	3.54474	2.67286	2.37727	2.68576	2.23003
Zswim8	-0.0778933	0.0610741	2.97909	3.05698	7.63642	7.12845	7.06975	7.46777	6.73242	6.59656	7.15359	7.07041
Ankrd24	-0.166903	0.0611874	0.887443	1.05435	0.907901	0.946779	1.30229	1.17534	0.853001	0.823245	0.763028	0.966111
Gm10479	-0.474318	0.0612803	0.259556	0.733874	0.280606	0.736318	0.498415	1.29613	0.194185	0.215274	0	0.415113
Pus7	0.310812	0.0612925	1.57231	1.26149	1.32696	1.85916	1.4717	1.00894	1.73742	1.83945	1.84241	2.53984
Ctps	0.241143	0.0613562	3.50456	3.26342	6.94998	8.82726	8.98449	9.89998	10.2256	10.8335	9.51576	10.8782
Hs1bp3	0.0866437	0.0614535	3.99533	3.90869	14.0505	14.2973	14.6916	13.083	15.3698	14.4403	15.0879	14.9095
Fbxl3	-0.133836	0.061588	3.13459	3.26843	8.6669	8.49606	9.41483	8.01767	7.49187	8.20157	7.27689	8.19792
Ndufaf2	0.19918	0.0617746	2.53002	2.33084	4.44176	4.13676	3.98492	3.59751	4.84475	4.08844	5.46024	4.79224
Lgals4	-0.314702	0.0617836	1.77552	2.09022	4.31832	2.46268	3.4072	3.0507	2.43459	2.4006	2.71503	2.16627
Cadm2	-0.392643	0.0618318	0.419676	0.812319	0.283943	0.679942	1.07092	1.12876	0.364522	0.398609	0.317354	0.273389
Gga3	-0.101742	0.0618776	2.24907	2.35081	4.00928	3.82941	4.38051	4.20193	4.03805	3.6511	3.72711	3.61035
Cmas	0.126641	0.0620834	5.55389	5.42725	38.2589	42.8436	45.775	41.5791	46.334	47.4832	45.0419	45.0923
Cebpa	0.115293	0.0624455	4.58426	4.46897	19.6613	22.5453	21.6656	20.8143	21.8043	24.1243	22.6138	23.4749
Gm12355	0.13791	0.0627342	2.34138	2.20347	3.52125	3.48532	4.05636	3.38885	4.05157	4.22799	3.69838	4.31608
Cacnb3	-0.271269	0.0628187	1.52803	1.7993	3.26704	1.96896	2.21108	2.60734	1.76584	1.78427	2.06913	1.92669
Phf14	0.0906956	0.0629325	2.84265	2.75195	5.22268	5.93421	5.94061	5.87561	6.30977	6.04328	6.18286	6.16004
Sf3a3	0.241714	0.0631916	4.64395	4.40224	16.506	19.5941	23.1694	21.942	23.4906	24.144	23.1437	25.281
Bend5	0.157981	0.0633365	2.22866	2.07068	3.2794	3.70054	2.84349	3.02803	3.7299	3.52702	3.55098	3.95229
Eif1ad	0.155772	0.0635111	4.1716	4.01583	13.4133	15.1564	16.136	16.1605	15.7668	17.5382	17.467	17.3738
Smim10l1	0.109611	0.0635699	5.1347	5.02509	31.0497	32.8358	32.107	30.3109	31.7582	35.7376	33.2982	35.9061
Hist1h1e	-0.169335	0.0636324	0.783434	0.952769	0.869156	0.860335	0.954565	1.0652	0.746126	0.667589	0.557363	0.935502
Dnaaf2	0.177885	0.0637868	2.21249	2.0346	2.53312	3.41359	3.29145	3.21065	3.85567	3.58625	3.40502	3.70375
Smg7	0.219967	0.0638154	3.3785	3.15854	6.38651	8.41804	8.20997	8.922	9.30325	9.92449	9.15863	9.23089
Pced1a	-0.17774	0.0638177	1.18069	1.35843	1.61028	1.33329	1.71039	1.61831	1.26403	1.3467	1.01265	1.46934
Plat	0.145531	0.063913	2.20689	2.06136	2.83945	3.16004	3.2157	3.507	3.77715	3.24544	3.85713	3.61199
Fam58b	0.154872	0.0639565	4.09822	3.94335	13.1551	15.5958	14.2315	14.6533	16.1896	17.5105	16.2422	14.6844
Phyhipl	-0.108531	0.0640394	1.1606	1.26913	1.50438	1.34154	1.2548	1.55194	1.3041	1.23441	1.13635	1.27071
Specc1l	-0.229727	0.0647234	1.32418	1.5539	2.39324	1.92262	1.53815	1.95245	1.25921	1.63398	1.47293	1.67108
Orc2	0.149416	0.0647866	3.41509	3.26568	7.40368	9.18458	8.83771	9.16159	9.72254	9.54241	9.75526	9.64939
Camk2g	-0.15406	0.064823	1.86725	2.02131	3.21972	2.85718	3.04466	3.12536	2.47127	2.36465	2.70653	3.09257
C330018D20Rik	0.149693	0.0648754	3.18656	3.03687	6.41437	7.93603	7.53836	7.01973	8.01162	8.27325	8.54375	7.61485
Pdzd4	0.192308	0.0648882	0.73668	0.544372	0.406054	0.381483	0.581667	0.472403	0.556924	0.592031	0.60488	0.938162
Mip	-1.10117	0.0649328	1.31255	2.41372	7.52262	1.01334	5.53431	6.18982	1.9889	1.11697	1.67176	1.25138
March2	-0.183744	0.0649472	2.76296	2.9467	7.42369	6.1241	7.29028	6.10198	6.05541	5.98897	5.9762	5.17129
Frrs1	0.128192	0.0649683	2.61221	2.48402	4.31147	4.45579	4.65001	4.98322	4.90074	4.75191	5.56366	5.27411
Txnrd2	-0.0868342	0.0650821	1.19247	1.2793	1.32482	1.37478	1.43181	1.58519	1.28709	1.25492	1.22877	1.37354
Evi5	-0.109025	0.0652093	3.61554	3.72456	12.5531	12.479	10.9987	12.9313	11.1899	11.1264	11.2739	11.4403
Zfp11	0.210922	0.0652777	0.946461	0.735539	0.483907	0.926856	0.585597	0.69523	0.796503	1.10705	0.889716	0.928203
Card14	-0.120916	0.065296	3.53303	3.65394	12.2406	10.8253	11.6517	11.674	11.2806	9.71986	10.4875	10.8728
Pcmtd1	0.972359	0.065323	3.65645	2.68409	10.707	5.94709	3.43033	3.7346	13.1281	5.97669	15.2569	14.7773
Hunk	0.248487	0.0653751	2.17994	1.93146	2.28412	3.04983	3.00084	2.97829	3.74168	3.7031	3.94773	2.82111
Slc1a3	0.0708148	0.0654207	0.589593	0.518779	0.407178	0.444052	0.450794	0.429336	0.574295	0.492947	0.52881	0.427108
Hist1h2bg	-0.152558	0.0655328	3.16605	3.31861	8.29732	9.28263	10.174	8.27547	7.66146	7.87904	8.16117	8.21299
Parp2	0.150859	0.0656524	2.93386	2.783	5.76156	5.69829	5.77454	6.31439	6.85776	5.79315	6.72531	7.26866
Frs3	-0.146828	0.0657699	1.02315	1.16998	1.17227	1.23394	1.44232	1.16277	0.845079	1.01447	1.1305	1.15448
Adam15	-0.107314	0.0659236	4.60462	4.71194	25.3613	24.2499	26.096	25.158	24.5034	21.3753	23.3057	24.2605
Prelid3b	0.137004	0.0660259	5.01578	4.87877	26.0732	28.317	30.6722	28.8051	30.3102	32.92	29.4687	32.8534
Aldh2	-0.0845528	0.0663356	4.97559	5.06014	34.8751	31.442	31.4786	31.7734	30.3171	29.7355	30.6252	31.1923
Sipa1l1	-0.15711	0.0663669	2.94303	3.10014	7.221	7.88713	6.87058	8.40271	7.30634	6.50965	6.28248	6.69942
Hus1	0.1463	0.0665763	1.48986	1.34356	1.39058	1.41933	1.8407	1.52453	1.94703	1.75215	1.66569	1.87808
Mmgt1	0.0733461	0.066588	3.08238	3.00904	6.96911	7.04237	6.95499	7.23777	7.2879	7.99994	7.44046	7.17543
Pard3b	-0.0737435	0.0667958	0.979699	1.05344	1.10584	1.02509	0.996204	1.1797	1.03576	0.973113	0.936134	0.944736
Mfsd9	0.17072	0.0672468	1.05789	0.887171	0.751926	1.12774	0.795203	0.748688	1.18903	0.98142	1.15149	1.01308
Prdm16	0.0898735	0.0672904	0.905486	0.815613	0.658081	0.80119	0.789742	0.795312	0.891335	0.817754	0.971959	0.815985
Mccc2	0.12845	0.067294	3.79939	3.67094	11.0341	11.4474	12.3922	12.1192	12.7992	13.5098	13.6866	11.7785
U2af1	0.14674	0.0675298	6.50031	6.35357	72.5537	79.7499	86.7168	84.8291	89.7388	84.8403	88.7963	95.0313
B3galt6	0.0676369	0.067798	2.69953	2.63189	5.29718	5.01289	5.11286	5.3774	5.45392	5.22564	5.70576	5.60852
Hsf4	-0.28112	0.0678035	0.939055	1.22017	1.91884	1.08519	1.38676	1.02802	0.970001	0.88393	0.790654	1.03326
Renbp	0.149189	0.067915	0.962282	0.813093	0.928049	0.734149	0.606088	0.774546	1.09656	0.854514	0.966616	0.884717
Zfp984	-0.144911	0.0679636	2.54789	2.6928	6.10868	5.35039	5.37885	5.06904	5.08468	4.34675	5.04995	4.94131
Shpk	-0.150482	0.0679736	2.25205	2.40253	4.57136	3.99875	4.59187	4.0183	3.91296	3.43578	4.17469	3.56606
Palmd	-0.0748647	0.068199	3.16363	3.2385	7.81147	8.73582	8.63309	8.60185	7.89463	7.93041	7.9728	8.04624
Polr2h	0.177567	0.0683903	4.0569	3.87933	13.8358	12.8303	14.6392	13.616	15.7367	14.2562	14.7517	18.0788
Pgam5	0.207457	0.0685065	2.99424	2.78678	5.32687	6.12696	5.37005	6.89558	7.41832	7.58289	6.58554	6.35493
Gtf3c2	-0.184661	0.0685728	3.27101	3.45567	11.8822	9.19031	9.3673	9.64626	8.57907	8.54044	8.30587	9.21032
Morf4l1	-0.141471	0.0687185	4.59333	4.7348	23.8684	28.4917	23.5955	26.865	23.2206	23.0412	23.0571	23.2399
Slc35e2	-0.667356	0.0690248	0.59634	1.2637	1.01176	0.548637	3.0058	1.66333	0.374521	0.481188	0.479632	0.734401
Csf2ra	-0.324978	0.0691116	3.58072	3.9057	18.5446	12.4818	13.9844	11.7795	11.1289	10.0088	10.6298	12.1973
Pts	0.474249	0.0691314	3.48528	3.01103	5.78306	10.079	4.95986	8.42934	9.97027	9.37958	11.5153	10.0371
Bard1	-0.124139	0.06918	0.840121	0.96426	0.87677	1.03244	0.911154	0.98774	0.732052	0.654423	0.85876	0.928305
Fstl3	-0.142728	0.0692254	2.93339	3.07612	8.16442	7.15385	6.82372	7.65236	6.5063	6.55054	6.25212	7.28486
Ccdc155	-0.257558	0.0692524	0.41	0.667558	0.681231	0.463513	0.90415	0.35861	0.364944	0.292032	0.425042	0.240147
Ltv1	0.209694	0.0692645	4.05946	3.84977	11.655	13.4064	13.399	15.4602	14.4477	16.692	14.7907	16.9076
Rnf13	-0.64696	0.0694008	2.26906	2.91602	11.3397	7.83592	4.22986	4.691	3.40542	3.76017	4.18872	3.96072
Pex3	0.116662	0.0694635	2.24413	2.12746	3.46612	3.39418	3.35024	3.26974	3.82255	3.85767	3.2754	4.02939
Tapbpl	0.188192	0.0695429	3.57913	3.39094	8.67509	11.1278	9.64735	8.69221	10.5786	10.3453	11.2358	11.6941
Apba3	-0.174221	0.0697613	2.39083	2.56505	5.61282	4.53197	5.29178	4.3283	3.99214	4.34064	4.45621	4.20085
Krt12	0.050188	0.0701529	13.1619	13.1117	9150.8	8756.33	8718.2	8783.81	8906.47	9100.52	9318.27	9337.35
Hist1h4k	-0.558575	0.0702291	0.682365	1.24094	1.94195	1.04808	1.46113	1.10438	0.676344	0.200886	1.43414	0.35344
Gatad2a	-0.0634582	0.0705365	4.70039	4.76385	25.1291	26.1736	26.4127	26.9915	25.3791	24.1347	24.7368	25.7763
Gpsm3	-0.302083	0.0705477	0.849684	1.15177	1.34214	0.911916	1.16874	1.50943	0.513518	1.1819	0.832126	0.743183
Abhd10	0.109412	0.0705874	1.94583	1.83642	2.70479	2.47054	2.5143	2.5997	3.21079	2.79251	2.63168	2.79852
Spats2	0.0944394	0.070777	2.32516	2.23072	3.55997	3.52767	4.00374	3.69808	3.85105	4.20268	4.15897	3.84332
Eif2d	-0.130604	0.0708291	2.67308	2.80369	6.39306	5.45827	6.28223	5.83554	5.70288	5.56235	4.91848	5.356
Vasp	0.294931	0.0709774	6.06456	5.76963	41.1483	55.4662	57.5467	62.5703	62.4788	69.5552	63.4975	68.4634
Zfp942	0.131418	0.0710566	2.00296	1.87154	2.55346	2.97001	2.54287	2.58722	3.07606	2.90749	2.73979	3.33324
Crygs	-1.00802	0.0716214	5.65447	6.6625	163.329	44.728	115.135	119.666	59.4638	31.7709	67.0714	46.7214
Ttc14	0.39784	0.071725	2.0745	1.67666	1.32132	3.14749	2.25674	2.3312	3.30073	2.75655	3.52673	3.30364
Hmgcl	0.199852	0.0718578	3.26308	3.06322	6.52103	7.74459	8.22661	7.04324	7.96004	8.07858	9.89683	8.58313
Acvrl1	-0.26832	0.0720122	0.782053	1.05037	1.19775	1.03211	0.709735	1.40947	0.708257	0.577867	0.666694	0.946286
Srsf3	0.119693	0.0720244	5.83847	5.71878	48.726	51.2025	56.318	50.7049	54.6522	60.2228	54.3479	55.8493
Dhx37	0.292154	0.0720396	2.25025	1.9581	1.99432	3.1052	3.20023	3.4145	3.5069	4.08669	3.90708	3.55448
Mcph1	-0.0535944	0.072159	0.769717	0.823311	0.73908	0.796533	0.752489	0.790421	0.696816	0.700639	0.774844	0.649773
Tsn	0.145043	0.0722602	3.06803	2.92299	5.72545	6.50936	7.13305	7.0547	7.06761	7.35914	7.63434	7.49456
Gsr	0.191267	0.0726922	4.73789	4.54662	19.1225	21.4579	25.086	24.3058	26.6168	25.5837	25.7319	24.8326
Slc3a2	-0.174483	0.0727066	4.66201	4.8365	29.6995	27.985	26.1304	26.6033	24.7992	23.4995	21.727	27.5968
Pde4a	0.325309	0.0727831	1.42924	1.10393	1.412	0.873435	0.780589	1.65269	1.82578	1.6477	1.88528	1.43659
Aknad1	-0.115116	0.0728112	0.633306	0.748422	0.844514	0.604243	0.613949	0.667814	0.624184	0.553015	0.537333	0.492785
Gnl1	0.168321	0.0729363	4.69806	4.52974	19.9401	21.2558	24.8554	22.6254	24.557	26.6632	23.1078	25.6356
Ccdc25	0.141071	0.0729598	3.44914	3.30807	7.86018	8.98093	9.63101	9.23586	9.49212	10.6145	9.71097	9.90149
Mrpl18	0.125239	0.073014	5.01118	4.88594	29.6602	30.0038	28.6001	26.1628	28.7866	32.2355	32.0706	32.0367
1190005I06Rik	0.238839	0.0730696	0.793616	0.554777	0.30052	0.463763	0.714438	0.426619	0.959935	0.581257	0.805038	0.613905
Spint1	-0.236328	0.0731314	5.79281	6.02914	80.1873	59.38	58.5572	61.3001	56.7382	55.6922	52.9682	52.4702
Rdh16	-0.706685	0.0731893	0.615428	1.32211	0.814343	3.02121	2.3307	0.608313	0.493484	0.470744	0.533043	0.635901
Tbc1d10b	0.103502	0.0733041	3.6777	3.57419	11.2345	10.4875	10.3167	11.654	11.3556	12.5434	11.5479	11.7709
Wdcp	-0.148172	0.0735318	0.584594	0.732766	0.67594	0.605999	0.53206	0.849518	0.616668	0.477873	0.455855	0.453936
1700029J07Rik	-0.240785	0.0738308	1.4652	1.70599	2.40859	1.87392	2.63149	2.18477	1.83044	1.33061	1.88471	2.05388
Mtrr	0.12026	0.0738455	1.8892	1.76894	2.22499	2.65151	2.30965	2.46127	2.78683	2.47314	2.9427	2.63105
Tbcc	0.14068	0.073999	4.6187	4.47802	23.5881	19.6853	21.3978	20.6511	25.2231	23.2736	23.7934	22.0843
Gm10639	0.147015	0.0740273	3.02225	2.87524	5.77493	5.95379	6.76152	6.92607	6.99796	6.72447	7.74878	7.06047
Ccz1	0.111897	0.0740292	3.48522	3.37332	8.71833	9.64337	10.0109	9.12495	10.0748	9.65106	10.1957	10.9081
Sfxn3	-0.0767097	0.0742401	4.89363	4.97034	29.2949	30.959	29.7541	31.4352	30.3661	27.8075	28.5969	28.1946
Zbp1	0.287984	0.0743122	1.49334	1.20535	1.60074	1.05778	1.50399	1.10991	2.12522	1.46062	2.23786	1.52334
Prps1	0.135555	0.0746939	2.65398	2.51842	4.71229	4.82494	4.2095	5.21709	4.93289	5.66671	5.27587	5.32205
Eny2	0.100278	0.0748541	2.83912	2.73884	5.18605	5.83664	5.69693	6.01066	5.9981	5.96576	6.14914	6.52375
Vsir	0.0945483	0.0749179	0.630685	0.536137	0.348938	0.510371	0.421934	0.526223	0.541878	0.587269	0.55394	0.511074
Atxn2l	-0.193379	0.0751638	4.10588	4.29926	22.048	18.2103	16.7785	18.0883	16.3888	14.841	16.7274	17.0003
Ecd	0.179066	0.0752235	3.41711	3.23805	7.11412	9.40502	8.74281	8.63449	9.88756	9.14128	9.47169	10.2609
Pfn2	0.212941	0.0752247	2.49368	2.28074	3.20533	3.57259	4.78195	4.01477	4.64669	4.50504	4.65409	4.72502
Syt16	-0.100463	0.0753237	0.627207	0.727669	0.738736	0.719067	0.652596	0.522327	0.541706	0.50407	0.538965	0.594901
U2af1l4	-0.293084	0.0753941	2.19038	2.48346	4.93828	4.34483	4.52347	4.57929	3.62174	2.76272	3.2797	4.8312
Dpt	0.163654	0.0754243	3.72594	3.56229	11.521	11.5432	10.7359	9.56482	11.2129	13.4189	12.0683	12.3202
Hfe	0.159105	0.0755103	1.06382	0.904713	0.769764	1.06803	0.980077	0.695227	0.984688	1.17238	1.05038	1.16024
Cryba2	-1.18016	0.0756054	4.23042	5.41058	79.9267	15.7918	43.2548	53.4304	21.3262	10.8788	26.7859	15.8471
Add3	0.181619	0.0758156	4.85213	4.67051	20.5619	26.7915	25.2204	25.7681	27.8659	27.3986	27.1658	29.1401
Myl6b	-0.479144	0.0758414	2.26097	2.74011	7.24695	3.60966	5.09362	7.60169	4.1963	3.24582	4.28162	3.52953
Rep15	-0.247093	0.0759306	0.449572	0.696666	0.774616	0.319211	0.802722	0.635014	0.419777	0.396336	0.425729	0.230529
Abca8a	0.213757	0.0759342	0.785771	0.572015	0.311133	0.502622	0.504925	0.647263	0.577473	0.989189	0.640614	0.716006
Sbds	0.137687	0.0761118	5.63546	5.49777	43.1363	46.312	47.7446	39.9528	46.7524	50.8451	46.9773	50.408
Plpbp	-0.419526	0.0763398	1.56418	1.98371	3.08379	2.80868	3.11236	2.82556	1.44207	2.90417	2.53891	1.26625
Vps25	-0.34721	0.0763524	4.70236	5.04957	40.1304	36.1084	27.7497	26.4173	28.215	23.2387	26.9396	22.2207
Asrgl1	0.133596	0.0763751	1.08549	0.951891	1.04469	0.95338	0.77998	0.969531	1.12309	1.04404	1.32019	1.01408
Mndal	0.190187	0.0764704	1.27216	1.08197	1.14777	1.17824	0.982881	1.16486	1.28985	1.12188	1.7602	1.53722
Ap1m1	-0.172811	0.0764936	2.71681	2.88962	5.74732	7.06897	6.27512	6.61485	6.34491	5.01898	5.4258	5.5755
Cept1	0.148076	0.0767865	4.22984	4.08176	14.0973	17.8332	16.5039	15.5186	17.5198	18.0566	17.2957	18.1957
Wnk2	-0.116502	0.0768762	3.18196	3.29846	8.97761	8.94067	8.22937	9.23596	8.28781	7.84373	8.75473	7.46634
Phc3	0.624991	0.0770789	1.41737	0.792374	1.18243	0.199694	1.71752	0.264531	1.77419	1.51852	1.65373	1.74497
Ccdc181	0.0927439	0.0773445	4.10809	4.01535	14.8052	15.8724	15.0698	14.9579	15.882	15.6888	17.6635	15.8188
Chsy1	-0.0890611	0.0776944	2.83843	2.9275	6.34695	6.48693	6.67589	6.93444	6.55589	6.21396	6.13445	5.7297
Kctd7	0.192377	0.0777884	1.92153	1.72915	1.7897	2.51146	2.41284	2.61363	2.57968	2.79392	2.80084	2.98968
Cryaa	-0.949509	0.0779526	5.41479	6.3643	111.975	39.2152	86.0873	115.428	52.7317	24.7902	58.1647	39.3937
Stradb	-0.0437636	0.0782082	1.66158	1.70534	2.2298	2.24678	2.20407	2.36593	2.15233	2.14374	2.1115	2.24856
Immt	-0.281744	0.0782459	2.18282	2.46457	5.61762	5.16716	3.65742	3.88315	3.411	3.28697	3.51288	3.9801
Pias2	0.140001	0.0787883	2.60648	2.46647	3.86348	4.74856	4.87217	4.68364	5.23998	5.25572	5.00766	4.86601
Elovl6	-0.267323	0.078861	5.15779	5.42511	41.2285	43.1225	37.9417	45.9686	30.5678	37.5024	30.1316	41.9206
Atp5c1	0.241452	0.0789572	6.78246	6.54101	93.5768	92.7217	109.819	75.546	110.067	101.99	112.958	111.661
Rcn1	0.265321	0.0792019	5.85005	5.58473	36.4599	52.9022	50.0731	50.4415	53.3132	58.6538	55.4797	59.4953
Zfp941	0.209051	0.0796886	0.931251	0.7222	0.568346	0.864425	0.405695	0.801931	0.956777	0.959068	0.786452	0.930883
Add1	-0.628542	0.0797148	4.11301	4.74155	36.3608	18.9483	36.9499	17.1078	15.6129	19.5819	15.3895	14.9979
Rabggtb	0.0935056	0.0797805	3.80345	3.70995	11.7853	12.0159	11.97	12.5861	12.7354	13.7073	12.0026	13.468
Tnk1	-0.115781	0.0801151	2.87294	2.98872	7.80824	6.88525	6.65994	6.46192	6.17835	6.55586	6.24031	6.33332
Mllt10	0.459247	0.080226	2.58878	2.12953	3.0859	3.69252	2.8939	3.91057	6.17708	5.03659	6.49109	3.03565
Srcap	-1.02906	0.080358	0.467926	1.49699	0.280818	3.73852	1.03157	4.14748	0.540241	0.260898	0.34423	0.401836
Arl5b	-0.957576	0.0804876	0.350801	1.30838	2.90032	0.514983	3.62623	0.376283	0.34282	0.226327	0.176032	0.365726
Ssbp1	0.156769	0.0806388	1.94868	1.79191	2.40553	2.42223	2.80371	2.24318	2.66939	2.65828	2.82182	3.32812
1700025G04Rik	-0.0680665	0.0806872	2.63291	2.70098	5.77551	5.31386	5.22074	5.71769	5.19823	5.30031	5.10685	5.20714
Paip2	-0.642067	0.0807093	4.79801	5.44008	56.3907	31.2217	64.1317	28.4936	31.1949	28.2115	26.6371	22.0436
Rfesd	0.219628	0.080781	2.24707	2.02744	3.79989	3.3299	2.81351	2.48537	3.80545	3.62529	3.59869	3.9686
Gins3	0.197194	0.0810802	1.7525	1.5553	1.51534	1.98194	2.21351	2.09524	2.28804	2.75668	2.23754	2.22299
Col4a3bp	0.66852	0.0811477	3.06944	2.40092	5.4311	2.7852	7.92254	2.58202	7.06017	7.09382	7.25178	8.22411
S100a7a	-0.192576	0.0812071	3.65376	3.84633	12.4933	15.0424	13.6049	12.5382	11.2428	13.0122	12.1273	10.143
Ypel3	-0.217388	0.0812494	4.62948	4.84687	25.3856	27.2285	32.2726	26.6739	24.4354	26.5002	23.9561	20.503
Taf3	-0.253825	0.081369	1.72726	1.98109	3.77027	2.50838	2.47363	3.17865	2.60232	2.13683	2.42911	2.10155
Ccar1	-0.0958045	0.0815263	3.44743	3.54324	11.3951	9.92548	10.1827	11.1969	10.0222	9.80074	9.81078	10.0039
Rab3a	-0.185952	0.0816752	2.08501	2.27096	4.61142	3.62947	3.90885	3.2553	3.44106	3.17392	3.32506	3.04188
Paqr5	0.145774	0.0817493	6.21185	6.06608	64.5951	72.0143	65.2045	62.5504	75.9872	65.1422	75.8748	76.1141
Abhd2	0.091777	0.0817794	2.66149	2.56971	4.63959	5.02841	4.78397	5.31784	5.09145	5.23293	5.38005	5.61481
Pick1	-0.0617045	0.0818082	2.08809	2.14979	3.45662	3.27209	3.53099	3.49542	3.07335	3.25097	3.30101	3.38834
Bdh1	0.207748	0.081814	3.22917	3.02142	7.01525	7.72945	5.98022	7.89978	8.42975	7.73352	7.93519	9.50782
Dok1	0.108921	0.0818237	2.71155	2.60263	4.53456	5.34043	5.31646	5.14054	5.59793	5.40478	5.8552	5.35483
Gm27029	0.696103	0.0819043	1.8008	1.10469	1.97765	0.887722	0.405324	1.70767	2.08175	4.52125	1.91094	1.97514
Cep44	0.153152	0.0821107	1.42206	1.26891	1.10957	1.52972	1.54774	1.48024	1.83543	1.66062	1.71107	1.52107
Pex10	-0.214458	0.0821425	2.05555	2.27001	4.00361	3.95734	3.77668	3.5678	2.69245	3.57632	2.70219	3.77355
Prmt1	-0.187798	0.0822741	4.35926	4.54706	24.4501	20.8184	23.0689	21.3481	22.3657	17.2062	19.0356	19.8198
Gid8	0.0792047	0.0823128	5.56828	5.48908	41.5803	46.1505	44.852	43.203	48.4272	45.8169	46.287	45.3198
Erdr1	-0.303602	0.0824369	5.54873	5.85233	70.9016	50.27	47.4109	61.4252	45.6151	46.331	40.9057	50.9261
Magohb	0.255194	0.0824813	2.1855	1.93031	2.77145	3.1292	3.41533	2.06889	3.31593	3.6093	3.35874	3.9378
Tmem251	-0.0985183	0.0826298	1.94513	2.04365	3.20493	2.90762	3.27852	3.10995	2.94365	3.06188	2.82009	2.59313
Kiss1r	-0.165377	0.08291	0.457928	0.623305	0.373296	0.68296	0.650369	0.476099	0.394278	0.309841	0.322315	0.474003
Sclt1	0.137692	0.0832202	1.29343	1.15574	1.00339	1.15094	1.45264	1.33143	1.45487	1.46381	1.37693	1.5107
Csnk1g3	0.137289	0.0832638	4.43203	4.29475	16.4973	19.1739	19.5739	19.4321	20.7655	19.0908	21.5097	21.058
Arf4	0.220033	0.0832755	5.66454	5.4445	34.7538	46.1768	46.0154	44.3468	45.5643	51.9461	49.2242	52.4543
Sccpdh	-0.101054	0.0837234	0.860748	0.961802	0.809787	0.899031	1.03288	1.05993	0.771356	0.874466	0.768421	0.852143
Wdr60	-0.113943	0.0840616	1.29276	1.4067	1.54478	1.61181	1.64795	1.80761	1.47111	1.34508	1.32568	1.67323
Meis3	-0.215739	0.0843177	1.12955	1.34529	1.81546	1.44492	1.60917	1.32047	1.29928	0.848725	1.42805	1.22022
Yaf2	0.196473	0.0844391	3.61412	3.41765	9.49316	9.40238	11.6603	8.43573	10.7761	10.7424	11.9174	11.5865
2410004B18Rik	0.196142	0.0845671	3.21128	3.01514	5.79584	7.20333	8.32634	7.21577	8.27725	8.11971	8.15543	8.49932
Caap1	0.149675	0.0847646	2.26279	2.11312	2.90159	3.46638	3.64656	3.32632	4.1798	3.44711	3.6517	3.95074
Tprkb	-0.51588	0.0848069	1.45214	1.96802	3.50896	2.22847	2.62108	3.44444	1.20842	1.03661	2.20526	2.88771
Nle1	0.113338	0.0849415	2.23613	2.12279	3.8021	3.28214	3.12618	3.24088	3.93844	3.67852	3.71749	3.52022
Tbx1	-0.200506	0.084943	0.449236	0.649742	0.430294	0.892	0.469931	0.523085	0.341602	0.327863	0.33771	0.458128
Ube3a	0.429333	0.0851667	1.82477	1.39544	1.99535	0.967737	2.6408	1.23186	2.71277	2.3515	2.29717	2.83855
Pex7	0.115076	0.0851922	2.19064	2.07557	3.16916	3.34843	3.37628	2.97873	3.73761	3.56683	3.81038	3.17293
B3galt2	-0.0720316	0.0851959	0.713605	0.785636	0.695403	0.700957	0.785239	0.715291	0.675213	0.539225	0.673653	0.675823
Bcas2	0.0954529	0.0852789	3.52152	3.42606	9.57478	10.7056	9.28513	9.48371	10.7477	10.1378	10.7635	10.2989
Sh3d21	-0.246151	0.0853263	2.46963	2.71578	7.0295	4.88416	4.70121	5.91488	4.80777	4.59578	4.16561	4.60709
Mfap1b	0.0870573	0.0853561	4.05449	3.96743	13.8498	15.3378	14.601	14.8196	14.7055	15.9988	15.466	16.3393
Slfn2	0.25278	0.0855159	3.6888	3.43602	8.11408	11.2599	10.6683	9.52361	10.5247	13.8748	11.292	12.1234
Pdhb	0.202552	0.0855976	4.41542	4.21287	14.3188	19.6369	18.0446	18.6406	20.7218	20.0879	21.193	19.3961
Emc7	0.0706638	0.0856181	2.98172	2.91106	6.26911	6.5333	6.72859	6.56308	6.84567	7.23676	7.03981	6.49411
Nup43	0.198972	0.085737	2.66919	2.47022	4.17187	5.08683	4.28063	4.67169	5.15949	4.56103	5.5857	6.25639
Ano4	0.154266	0.0857541	1.78619	1.63192	1.69397	2.21709	2.34113	2.18625	2.56061	2.39618	2.5709	2.27712
Fra10ac1	0.0936699	0.0857635	3.93115	3.83748	13.4701	12.8184	14.3978	12.5644	14.6085	14.507	13.6525	14.2677
Atp1b1	0.382734	0.0859525	2.78298	2.40025	3.9899	4.18691	3.6674	5.42855	5.72772	7.7408	6.36707	4.18002
Cisd1	0.107185	0.0862471	5.37224	5.26505	37.862	34.0709	39.9813	38.1472	40.8909	41.0959	41.1761	38.5726
Eid2	0.253007	0.0863213	1.45558	1.20257	1.24472	0.926926	1.30753	1.81102	1.88738	1.72279	1.89908	1.48262
Cbx1	0.0890188	0.0864259	3.92869	3.83967	12.4622	13.1397	13.7464	13.9689	13.5717	14.5819	13.9892	14.8018
Entpd1	0.22015	0.0868896	0.979084	0.758934	0.996368	0.610267	0.639207	0.556235	0.845313	1.19749	0.786052	1.0847
Rac3	-0.276753	0.0875532	4.541	4.81775	34.8475	24.6791	28.0922	22.623	21.1475	23.6699	22.8583	21.5306
Dmac2	-0.187956	0.0875995	2.80573	2.99369	7.38616	6.98025	6.74127	6.76912	6.03346	4.98435	6.03535	7.07179
Rad52	-0.176846	0.0876146	0.87789	1.05474	1.12175	1.09834	1.20356	0.898167	0.939569	0.597878	0.824093	1.01739
Mrpl32	0.357181	0.0878529	2.23747	1.88029	2.41696	2.2417	3.19002	2.95792	4.41093	2.71207	4.83228	3.22142
Rad51ap1	-0.22803	0.0880386	1.1395	1.36753	1.62397	1.25682	1.79197	1.68101	1.12646	1.11039	0.987819	1.64054
Gdi1	0.269504	0.0880388	4.47544	4.20593	13.2461	19.149	17.758	20.5434	20.5602	21.5412	21.9194	20.9851
Sin3b	0.0534525	0.0880522	4.18803	4.13458	17.1715	16.2483	16.8586	16.0039	17.6334	17.4126	16.8377	17.0364
4930404N11Rik	-0.468181	0.0883721	0.814501	1.28268	2.25942	1.18245	1.5482	0.932787	0.977452	0.25275	0.975072	0.955256
Snx5	0.183271	0.088399	4.91395	4.73068	21.411	26.4463	28.445	26.4378	28.9698	27.7941	29.0271	30.8777
Bfsp2	-0.783698	0.0887617	1.82708	2.61078	6.86415	2.15057	5.29343	7.92826	3.87923	1.64025	2.91127	2.14568
AI854703	0.141002	0.0887823	0.641491	0.500489	0.29455	0.487617	0.353155	0.537061	0.644132	0.450703	0.596467	0.555094
Cenph	0.212433	0.0890923	2.71696	2.50453	4.23284	4.45956	5.32425	4.73921	5.50396	5.30534	4.85858	6.77807
Zfp180	0.331361	0.089202	2.86737	2.53601	3.78706	6.17866	5.80034	3.84197	6.41685	6.20003	5.71022	6.91356
Gm20498	0.225182	0.089274	0.762461	0.537278	0.313452	0.575101	0.476685	0.451901	0.481943	0.55582	0.982099	0.812084
Dcaf17	0.458932	0.0893174	1.10689	0.64796	0.338124	0.638192	0.658329	0.6584	1.83187	1.72612	0.608917	0.732522
Acot2	0.136428	0.0894172	1.97176	1.83533	2.38165	2.90659	2.67445	2.34073	2.95194	3.09041	2.60889	3.05775
Btbd6	-0.722255	0.0894442	1.92917	2.65142	7.20288	5.30815	4.1884	4.80398	4.82776	1.33471	1.87073	4.38541
Ruvbl1	0.180588	0.0894706	4.58762	4.40704	17.344	20.8543	21.8917	21.0745	25.7784	21.6142	22.3275	22.6599
Fbxw4	0.21995	0.0896394	3.90931	3.68936	14.6766	11.0178	12.2053	10.1328	13.6113	14.4693	14.4052	13.6369
Fam71e1	-0.306196	0.0897309	0.430198	0.736394	0.945625	0.447763	0.684464	0.623635	0.551431	0.0659442	0.507348	0.322301
Slc26a6	-0.0644978	0.089735	0.645938	0.710436	0.576155	0.617888	0.708433	0.645527	0.596456	0.531587	0.522367	0.610533
Exosc9	0.131651	0.089965	2.75969	2.62804	4.56133	5.39698	5.60832	5.21195	5.40101	6.11311	6.0186	5.5832
Rtraf	0.114376	0.089977	6.06093	5.94656	66.5549	59.3381	61.5798	55.7132	66.0718	63.2631	67.9023	65.8889
Hsf1	-0.181351	0.0900328	1.77452	1.95587	3.62898	2.61319	2.79992	2.56411	2.38418	2.5149	2.29725	2.49313
Cryba1	-1.00177	0.09048	4.79952	5.80129	93.6287	24.7938	57.8371	66.3379	34.9558	14.8074	38.6167	25.711
Klf5	-0.151339	0.0905606	6.43795	6.58929	110.369	92.8776	89.4961	89.853	82.3886	89.1853	84.4287	86.9468
Cep57l1	-0.0687796	0.0908024	1.37034	1.43912	1.68309	1.70829	1.7062	1.74907	1.5753	1.71516	1.62733	1.43174
1810055G02Rik	-0.196261	0.0909003	2.48025	2.67651	6.11196	5.16877	4.95063	5.3986	5.13917	4.58159	4.92609	3.77395
Impa1	0.272616	0.0909015	3.05294	2.78032	4.2805	6.76666	6.31372	6.42662	6.80557	7.19537	8.04921	7.19442
Tnfaip1	0.0925433	0.0909578	5.1265	5.03395	29.2736	33.3836	31.0378	33.5467	33.7754	34.3751	33.5412	34.0437
Pi4kb	-0.29283	0.0911433	3.24432	3.53715	12.0573	9.55139	11.8066	9.29351	10.4541	7.01918	9.09956	7.69285
Padi1	-0.120783	0.0912072	0.517513	0.638296	0.41491	0.528782	0.604966	0.690616	0.495743	0.388094	0.44848	0.396239
Emx2	-0.441065	0.0912104	3.67562	4.11669	26.0094	13.898	13.7746	14.2345	11.6628	11.2243	11.1289	13.2008
Ifi211	0.280232	0.09123	1.23914	0.958909	0.726698	1.42197	0.862943	0.832549	1.08461	1.24704	1.38665	1.77746
Fbxo32	-0.164465	0.0913146	2.79035	2.95482	6.09827	7.6754	6.20933	7.13986	5.91383	5.39296	6.02593	6.37554
Slc7a6os	0.143224	0.0913962	2.49724	2.35402	3.48483	4.15978	4.6691	4.20751	4.71352	4.61848	4.50968	4.74555
Mmd	0.202701	0.0914595	1.0705	0.867798	0.590307	0.872614	0.889322	0.971048	1.37605	1.20062	0.945308	0.912582
Bysl	0.135102	0.0915501	2.95824	2.82314	5.67898	6.05313	5.95473	6.65648	6.6152	6.9967	6.09781	7.44043
Git1	-0.0727902	0.0917879	4.22852	4.30131	19.7178	17.8384	18.515	18.8397	17.9116	18.347	17.7951	16.9579
Amer1	-0.19088	0.0922227	2.77177	2.96265	7.7975	6.47527	5.59678	7.51272	5.82474	5.77481	5.77257	5.94716
Lctl	-0.498623	0.0922269	0.390483	0.889106	1.3235	0.118884	1.26161	1.00099	0.293812	0.244081	0.391452	0.318257
Atp6ap2	0.118036	0.0922657	6.87323	6.75519	98.6145	114.867	113.05	102.439	116.079	122.029	114.957	112.086
Gna14	0.12649	0.0924846	3.59331	3.46682	8.78702	10.7567	10.4395	10.3534	11.1146	10.6528	11.5119	11.0147
Npdc1	-0.361804	0.0925299	2.47705	2.83886	8.90616	4.9257	6.0116	5.36592	4.7754	3.96944	5.33022	4.28883
Tfg	0.122122	0.0929873	5.21455	5.09242	32.3817	32.0388	33.8711	34.2282	35.4151	35.4502	33.4967	40.5126
Eif4g3	-0.267415	0.0930961	2.65058	2.91799	7.97969	6.6754	4.84435	7.1006	5.15185	5.40127	5.08982	5.48246
Mtmr10	0.0810182	0.0930972	2.89425	2.81323	5.88862	5.72599	5.95141	6.57721	6.24505	6.36588	6.53736	6.59523
Smim7	0.143925	0.0932488	5.49895	5.35503	34.9462	41.6135	43.023	40.6119	44.2124	47.1741	42.787	42.8515
Ablim1	-0.0311223	0.0933613	5.51141	5.54254	44.7537	46.9094	45.1621	45.6387	44.6398	45.1342	44.4613	44.2268
Rnf146	0.512138	0.0938013	3.17507	2.66293	3.44795	8.00328	6.84393	4.12152	7.4428	8.71382	9.2385	6.92602
Hmgn5	-0.142678	0.0938278	5.98283	6.12551	70.0258	69.9032	64.6329	70.8853	57.4246	68.7106	57.7091	65.9025
Eri2	-0.123018	0.0939131	1.00948	1.1325	1.16519	1.26328	1.27176	1.07523	1.16597	0.818795	1.00834	1.07616
Gbe1	0.113998	0.0940095	3.27143	3.15744	7.36081	8.2265	7.87469	8.25749	8.79892	8.67125	7.86756	9.34506
Thoc3	0.0862318	0.0941743	4.16114	4.07491	15.0391	15.1219	17.0472	16.2851	16.4433	16.9969	16.8624	17.2702
Il1r1	-0.20005	0.094279	1.58578	1.78583	1.98082	2.69546	2.72149	2.44855	1.62574	2.09984	2.04675	2.27375
Pdzd11	-0.1353	0.0944659	4.33434	4.46964	23.6537	20.9992	20.7703	19.4092	17.689	20.032	19.6822	19.3704
Tmem64	0.139755	0.0945346	4.44964	4.30989	16.1554	19.829	20.0116	19.6106	21.0742	20.8039	20.9987	20.5321
Acrbp	-0.250141	0.0946062	0.835444	1.08559	1.5955	0.725437	1.18552	1.07253	0.785821	0.853	0.667007	0.83791
Rasal2	-0.598358	0.0946507	1.41436	2.01271	2.67456	3.56628	2.35605	3.70925	1.07351	0.781329	2.86023	2.53989
Mlh3	0.306016	0.094729	1.74984	1.44383	1.41977	2.26903	1.29478	2.01721	2.55616	2.11528	1.94463	2.92203
Rnf4	0.189357	0.0947371	3.69131	3.50195	8.30251	10.9127	11.1779	11.2065	12.069	11.9679	11.6928	11.9454
Ormdl3	0.224536	0.0949713	5.07726	4.85272	22.5205	27.4863	30.9308	31.5811	33.4871	34.8029	31.6058	31.2668
Kbtbd6	0.132848	0.0950715	0.630783	0.497935	0.349667	0.385098	0.529398	0.391061	0.442167	0.61087	0.466454	0.687306
Bod1	0.125591	0.0950834	5.67961	5.55402	43.1663	43.773	50.8394	46.527	50.2602	49.6008	53.7279	47.617
S100pbp	0.172373	0.0951285	1.54189	1.36952	1.28758	1.75233	1.67605	1.64543	1.96814	2.01001	2.13706	1.56477
Pqbp1	0.059234	0.0953895	4.5452	4.48597	20.3099	22.0764	21.2249	22.0705	22.2856	21.8165	22.6801	22.6184
Arhgap40	-0.146527	0.0955261	4.02115	4.16768	18.1111	18.0178	17.0576	14.8959	14.9567	16.6566	14.6033	14.8084
Trim8	-0.0619827	0.0956558	5.17415	5.23613	37.9842	34.9779	36.0185	37.8679	35.9315	34.8127	35.3707	34.3276
Rnf168	0.0835516	0.0956662	3.64026	3.55671	10.0986	10.6279	11.2248	11.1533	11.8746	11.781	10.8511	11.3952
Ufsp2	0.117336	0.0957634	2.69502	2.57769	4.4956	5.58404	5.12347	4.73244	5.25886	5.59782	5.51919	5.53194
Lrrc1	0.114035	0.0957945	3.24041	3.12637	6.84359	8.21329	7.66992	8.28074	8.48955	8.55823	8.56928	8.19044
Plp1	-0.218951	0.0958276	0.893573	1.11252	1.47466	0.844611	1.10013	1.28006	0.906789	1.0181	0.637186	0.89071
Neu1	0.184409	0.0959629	2.75921	2.5748	4.13856	5.0415	5.62665	5.12472	5.46367	6.46786	5.86254	5.34245
Ggta1	0.239328	0.0959681	5.01016	4.77083	23.9393	33.8022	23.0751	25.5826	32.18	30.6985	31.0405	31.0053
Nox4	-0.0998743	0.0960446	1.01554	1.11541	1.17256	1.20986	1.26167	1.02919	1.05695	1.00588	1.14213	0.889971
Klf7	-0.194255	0.0962179	1.81589	2.01014	3.36694	3.21627	2.44828	3.14709	2.2162	2.52144	2.43031	2.95503
Ccnyl1	-0.138485	0.0962828	3.17959	3.31807	9.28913	9.14299	9.27511	8.22625	7.78515	9.0944	7.30661	8.1485
D3Ertd254e	0.0979678	0.0963402	1.44145	1.34348	1.35428	1.62263	1.49108	1.69605	1.66961	1.83756	1.73967	1.62171
Blzf1	-0.101233	0.0963675	3.19053	3.29176	8.40258	8.75448	8.77006	9.26418	7.46164	8.21614	8.06406	8.82764
Osr2	-0.147205	0.0964586	2.55573	2.70293	6.02916	5.91558	5.07316	5.08847	4.33433	4.94676	5.1752	5.10087
Tacc3	-0.108155	0.0965416	2.6292	2.73736	5.53282	5.84402	5.33097	5.98594	5.48076	4.65268	5.38346	5.26525
Id4	0.148034	0.0965889	2.88852	2.74049	4.89932	5.71755	6.09513	6.09425	6.04966	6.58122	6.9437	6.08272
Msantd3	0.293624	0.0966795	2.97443	2.6808	5.09236	4.504	7.2371	5.12026	6.92157	7.90212	6.97862	5.78163
Fam204a	0.219828	0.0968725	3.87075	3.65092	9.59537	12.643	12.8734	11.4147	13.2688	14.1937	12.0224	15.2219
Zc3hav1	0.252254	0.0970856	3.88304	3.63079	8.59845	12.2308	11.9857	13.2775	13.8335	13.0618	14.1166	14.0283
Pde5a	0.164069	0.097147	2.66574	2.50167	3.93467	4.90977	4.55538	5.34999	5.35443	5.06243	5.74011	5.24431
Zmym6	0.495204	0.097192	2.04455	1.54934	0.826088	2.99948	2.31323	2.03262	3.32328	2.57633	3.17044	3.49208
Elmod3	-0.125492	0.0972191	2.97176	3.09725	8.46985	7.16529	7.64953	7.01954	6.9943	6.95671	7.13788	6.31686
Mapk7	0.162757	0.0974288	2.40723	2.24447	3.62892	3.97136	3.26165	4.14139	4.28279	4.62125	4.61562	3.74788
Rtkn	-0.300778	0.0975903	4.22842	4.5292	29.3741	21.4879	18.7741	20.0451	19.9813	17.5527	15.6476	18.0518
Haus2	0.133181	0.0976472	2.73635	2.60317	5.26234	5.54115	4.40911	5.15189	5.62642	5.61404	6.09841	5.33845
Tmem243	-0.180729	0.0977021	1.0471	1.22783	1.71854	1.23149	1.36279	1.09939	0.969983	1.10836	1.24342	0.95665
Socs3	0.188457	0.0977207	0.830228	0.641771	0.48789	0.493311	0.573983	0.694524	0.764832	0.757951	0.552901	1.07415
Rdh16f2	-0.300474	0.097774	0.629374	0.929849	1.40641	0.581786	0.654246	1.09185	0.604455	0.395645	0.5325	0.66855
Selenof	0.246939	0.0978379	4.93962	4.69268	22.0423	24.831	32.0488	21.7368	29.0097	30.1136	30.4607	29.1938
Saal1	0.067896	0.0979145	1.9492	1.88131	2.62225	2.8445	2.74913	2.52836	2.97905	2.71155	2.84805	2.91291
E2f8	-0.186174	0.0981511	1.27212	1.4583	1.36612	1.97507	1.93671	1.75786	1.30677	1.25609	1.42255	1.69872
Ctu2	0.190004	0.0983423	2.07178	1.88178	2.79081	2.20734	3.23988	2.57813	3.27523	3.18028	2.85154	3.53812
Cd74	-0.392736	0.0985029	4.75684	5.14957	45.5058	32.7014	30.0158	31.6561	18.785	29.6756	29.4403	27.9216
Tradd	-0.104862	0.098726	4.19574	4.30061	20.2292	17.7649	18.08	18.8421	18.3892	17.218	16.1772	17.5852
Hmgb3	0.370116	0.098971	3.64177	3.27165	7.42728	7.96453	11.9995	7.85769	10.8783	9.02823	13.6393	12.9196
Clcf1	0.232532	0.0992871	1.88028	1.64775	1.64997	1.99999	2.60121	2.36723	2.3608	3.17332	2.48165	2.76158
Top3a	-0.139668	0.0993726	1.77845	1.91812	2.48896	2.86561	2.87938	2.89915	2.16592	2.84199	2.29046	2.46063
Swsap1	-0.151329	0.0994756	2.80176	2.95309	7.62618	7.06567	6.52956	5.86504	5.70481	5.84936	5.91377	6.44562
Ankrd13b	-0.145849	0.0995745	2.20373	2.34958	4.528	3.92786	4.45244	3.54317	3.642	3.85275	3.32132	3.62644
St7l	0.0533561	0.0996597	0.872754	0.819398	0.718609	0.789981	0.803225	0.74815	0.780896	0.894419	0.865363	0.786583
Cblb	0.423979	0.0998067	1.46553	1.04155	0.520489	0.992295	0.970771	2.00731	1.92444	1.5478	1.4952	2.12868
Ufsp1	-0.369513	0.0998482	2.09746	2.46698	6.1522	4.20588	4.29789	3.73697	2.21633	3.93799	3.66301	3.52921
Atg9a	-0.158457	0.0999213	2.7912	2.94966	7.16871	6.64105	6.53959	6.56982	6.59702	6.56608	5.45843	5.1844
Zfp689	0.170347	0.0999386	1.17636	1.00602	0.840414	1.07226	0.898971	1.24639	1.29435	1.01191	1.32187	1.43431
Tmem158	0.172994	0.09995	2.38346	2.21047	3.03313	3.57406	4.39583	3.60967	4.03641	4.43674	4.23515	4.17117
Mri1	-0.159019	0.100146	2.64902	2.80803	7.11985	5.55729	5.92157	5.5273	5.03365	5.57138	5.52049	4.98708
Klk8	-0.240776	0.100146	2.32196	2.56273	6.41723	4.12615	5.04303	4.30337	4.09353	4.23354	3.8688	3.81593
Rab1a	0.313444	0.100469	6.1665	5.85305	48.8636	71.7562	45.1861	65.6215	67.2924	72.6833	69.6065	73.9233
Rttn	0.0614567	0.100481	1.05831	0.996854	0.912971	1.04323	1.02497	1.00396	1.14278	1.01206	1.14033	1.03814
Car5b	-0.0808866	0.10054	4.39897	4.47985	22.2783	22.2929	20.7648	20.0064	20.09	20.5417	19.3206	20.4581
Xpnpep3	0.31917	0.100558	1.38626	1.06709	0.760198	1.44895	0.695393	1.63692	1.65135	1.66721	1.66356	1.47879
Lgi4	-0.177886	0.100666	0.5293	0.707186	0.519879	0.549288	0.564881	0.928034	0.417042	0.57645	0.368627	0.419033
Tbc1d4	-0.191341	0.100981	0.739095	0.930435	0.722908	0.955587	0.791421	1.18584	0.464697	0.733087	0.74251	0.754749
Zfp951	0.107493	0.101014	1.04486	0.93737	0.910293	0.76153	1.03541	0.96365	1.02876	0.995732	1.20975	1.02519
2310034G01Rik	-0.108128	0.101299	0.673584	0.781712	0.755382	0.544962	0.802042	0.787396	0.585294	0.663021	0.572851	0.560919
Vldlr	0.241488	0.101401	1.65852	1.41703	1.10736	1.89004	2.11247	1.68246	2.31978	2.03447	2.14736	2.13272
Ubxn6	-0.223738	0.10157	3.8699	4.09364	19.9371	13.7914	15.5448	15.5823	14.5306	13.3615	14.2714	12.414
Nr2f6	-0.165319	0.101884	4.81981	4.98513	31.0624	29.9398	32.0837	29.6597	28.1176	31.3936	26.2871	23.7206
Igfbp6	-0.268448	0.101891	2.92294	3.19139	8.81895	6.75448	6.93699	10.5224	6.50047	6.34829	7.09366	6.41572
Nfat5	0.56103	0.102186	1.89259	1.33156	2.29133	1.12078	1.17896	1.63783	1.21961	3.09584	3.39658	3.75529
Spryd7	0.0816173	0.102373	2.90041	2.81879	5.84201	6.1505	5.84324	6.40256	6.24041	6.91399	6.18072	6.55292
Crygf	-1.02031	0.102616	1.97111	2.99142	14.3411	1.83126	9.63264	7.66068	3.1624	3.17647	3.02445	2.37751
Rnf7	0.156998	0.102829	6.15769	6.00069	59.8691	59.45	74.2444	59.7139	72.3088	71.7837	70.7492	66.8567
Eef1e1	0.11923	0.103018	2.6656	2.54637	4.87627	4.82432	4.86337	4.80286	4.73075	5.98825	5.58511	5.14557
Tmc4	-0.150341	0.103052	4.96091	5.11125	39.122	33.0976	32.3106	30.3235	30.272	30.839	30.4268	29.0687
Heatr3	0.195597	0.103163	3.25291	3.05731	6.10434	7.28003	8.23206	7.84124	7.72867	9.24206	8.04943	9.2078
Fam92a	-0.0731469	0.103263	2.50818	2.58133	4.85683	5.01188	5.18919	4.88734	4.46921	5.08066	4.56738	4.65748
Coasy	0.225976	0.103372	3.70781	3.48183	7.82517	10.7764	11.1066	11.3818	11.4134	12.0523	12.1987	12.6312
Gale	-0.116132	0.10339	4.22921	4.34535	21.4468	17.681	19.5251	18.8371	17.4013	18.4234	17.0658	18.1625
Far1	0.943244	0.103419	2.7173	1.77406	0.368888	3.4069	2.29926	5.87486	5.50638	5.42251	5.61283	5.76908
Ube2j2	0.166806	0.103599	2.90996	2.74316	4.901	5.92372	6.4463	5.60521	6.98312	6.4715	6.84803	5.81719
Tmem168	0.175474	0.103703	2.87003	2.69455	4.40056	6.0479	5.82946	5.75585	6.20167	6.01342	6.50783	6.53318
Gsdmd	-0.0920739	0.103872	2.98205	3.07413	7.46248	6.76621	7.78822	7.70987	6.68987	6.64827	7.05685	7.22438
Ace2	0.18011	0.103879	2.14835	1.96824	2.40704	3.16411	3.22253	2.91315	3.62275	3.45638	2.92557	3.77625
Lenep	-0.338156	0.103888	0.545432	0.883588	0.78924	0.722187	0.739097	1.16209	0.564748	0.623025	0.053036	0.696494
Mdfic	-0.243466	0.104203	1.77843	2.02189	3.80372	3.37145	2.87154	2.34592	2.05615	2.58622	2.67036	2.44286
Aplp2	0.391933	0.104297	6.35262	5.96069	42.2891	65.5938	59.7481	84.9083	78.4897	81.8923	80.6242	81.9222
Cfb	-0.234507	0.104363	0.342689	0.577196	0.30053	0.803786	0.32414	0.59505	0.301625	0.150565	0.294849	0.333591
Sap130	-0.123658	0.104443	3.29282	3.41647	9.0776	10.471	9.14199	10.0857	8.74952	8.00857	9.09349	9.40554
Kprp	-0.141614	0.10449	0.650739	0.792353	0.573905	0.916707	0.692396	0.762188	0.619457	0.432912	0.599907	0.636381
Phf11c	-0.215012	0.10453	0.876342	1.09135	1.63223	0.876618	1.02538	1.06023	0.795979	0.751458	0.980037	0.823252
H2-T22	0.106109	0.104558	4.1674	4.06129	16.5641	15.0306	16.7563	14.5364	17.0523	17.8346	16.9063	16.1219
Timm21	-0.154582	0.104591	3.37896	3.53354	9.86146	11.0215	10.352	11.1308	8.28272	9.64254	9.07678	10.766
Mtx1	-0.208762	0.104654	2.51103	2.71979	6.39084	5.16939	5.96908	4.92712	4.52821	5.50254	3.99055	4.88525
Cdc34	0.217484	0.104784	3.79923	3.58174	11.3037	9.50749	11.9464	11.2789	15.7465	11.9806	11.5271	12.7929
Zfp874b	-0.163141	0.105117	1.52858	1.69172	2.52428	2.27076	1.79525	2.37979	1.85437	1.81135	1.73739	2.15375
Rbms1	0.0652621	0.105247	5.31974	5.25448	37.9901	36.9256	38.0363	35.7846	38.6012	40.8237	39.2798	37.1405
Srsf7	0.170242	0.105359	5.2906	5.12036	28.5166	35.3094	37.5313	34.4514	37.8795	39.2449	35.779	39.7841
Dmrta2	-0.0720386	0.10547	6.52049	6.59253	93.0389	92.9748	99.368	96.7864	91.46	85.4202	93.6602	92.9101
Gorasp2	0.104411	0.105652	4.5586	4.45419	23.3983	20.4027	20.0426	20.0112	22.5689	23.0194	21.7543	22.9409
Nrxn1	-0.0696959	0.105737	0.904918	0.974614	1.10526	0.887661	0.969043	0.905753	0.889532	0.86454	0.89144	0.844639
Ap1ar	0.697918	0.105811	3.74607	3.04815	8.89018	14.5991	4.87439	4.16504	11.9316	12.8727	12.3167	12.5678
Gtf2h5	0.1245	0.10612	3.84824	3.72374	13.4909	11.3741	12.9257	11.2012	13.5723	13.3423	12.8371	13.8781
Atxn1	0.13821	0.106145	1.40736	1.26915	1.17506	1.32323	1.51291	1.65745	1.74824	1.54629	1.78732	1.53791
Itgbl1	0.284879	0.106226	1.58366	1.29878	1.08899	1.68259	1.32413	1.81278	2.04383	2.72307	1.65995	1.67744
Gm10358	-0.25444	0.10623	1.07576	1.3302	2.26453	1.18858	1.36015	1.37024	1.11088	0.954356	1.19884	1.17611
Haus1	0.121371	0.10631	4.28604	4.16467	19.1213	16.3648	15.964	16.4545	19.3724	17.8167	17.7996	19.0988
B4galt1	0.120131	0.10658	5.02717	4.90704	26.3683	30.4577	27.6276	31.8777	31.6946	31.9863	30.4718	32.3105
Prkab1	0.0657248	0.10664	5.13647	5.07075	30.9982	33.1154	34.1449	32.2543	33.1771	35.4073	34.3769	33.7763
Nek8	-0.155856	0.106666	1.64431	1.80016	2.63785	2.78331	2.29737	2.24139	1.83177	2.14376	2.07569	2.48734
H2afy2	0.135031	0.10671	3.11044	2.97541	6.74957	6.71957	6.39193	7.65207	7.3117	7.63426	7.11003	8.55882
Surf4	0.124322	0.106829	5.36003	5.23571	33.1177	35.3088	37.846	40.8874	39.0608	41.2188	39.8189	40.213
Pstpip1	-0.142127	0.106841	0.512094	0.654221	0.535097	0.565008	0.673102	0.52611	0.58688	0.323724	0.309377	0.503892
Fto	0.0789314	0.106879	2.51746	2.43853	4.36643	4.3431	4.42145	4.55502	4.47983	4.46408	5.11734	4.8678
Mrpl3	-0.183476	0.107066	2.49367	2.67714	6.68524	4.81634	5.23687	5.00239	4.47291	4.54086	5.04298	4.49067
Irak4	0.221821	0.107148	3.08508	2.86326	4.72971	7.09302	6.79817	6.75294	7.51401	7.46207	7.22815	7.74761
Vwa1	-0.135848	0.107403	1.79966	1.93551	3.32244	2.56063	2.84996	2.61303	2.39016	2.3383	2.50382	2.70441
Nrg1	0.164845	0.107598	2.08504	1.9202	2.36636	2.84046	2.92157	3.04712	3.63433	2.78594	3.13315	3.4689
Mboat7	0.165979	0.107704	2.65338	2.4874	4.49448	4.11743	4.32249	5.60753	5.49272	5.27193	5.509	4.91084
Padi4	-0.114518	0.107797	4.55451	4.66903	24.4087	22.8639	23.8362	26.8137	21.9929	22.786	21.174	24.143
Nol9	-0.109838	0.107963	2.65818	2.76801	5.60822	5.90013	5.81698	5.92608	5.36467	5.83026	5.43965	4.67135
Chst5	0.433471	0.108341	1.80998	1.37651	1.69694	1.33564	1.63231	1.74075	2.93074	3.71504	2.5873	1.27355
Fgd2	-0.173961	0.108404	1.40885	1.58281	2.17691	1.78999	2.36591	1.6989	1.62289	1.40865	1.7629	1.84779
Adamdec1	0.141707	0.108473	1.96329	1.82159	2.31452	2.64941	2.90206	2.30729	2.62514	2.80594	2.94876	3.24418
Nop9	0.163249	0.108493	3.06922	2.90597	5.41376	6.41584	7.24715	7.0457	7.26302	7.72253	6.99698	7.61005
Ndst2	-0.287015	0.108557	2.25435	2.54136	6.3083	4.11991	5.35866	3.82679	3.53537	3.42802	4.38222	3.79421
Cd59a	0.869783	0.10879	3.37315	2.50336	1.78845	2.9378	8.32621	9.09321	8.84271	9.09576	10.4641	9.11763
Irf3	-0.162737	0.108881	4.03177	4.19451	19.6734	15.351	18.467	16.0779	16.3258	14.5053	15.6495	15.0015
Pex2	0.166258	0.108949	4.34126	4.175	14.7892	17.9528	19.7044	16.1835	18.2828	19.5537	19.4548	19.823
Ttc28	-0.174139	0.108955	1.25378	1.42792	2.09485	1.60235	1.5102	1.59225	1.35588	1.69063	1.32883	1.19058
Cilp2	0.0712854	0.108968	0.623617	0.552332	0.489936	0.440284	0.438324	0.498308	0.509255	0.553227	0.639911	0.465858
Blcap	0.126194	0.108969	3.75566	3.62946	9.99085	11.5221	12.2293	11.8845	12.0759	12.6861	13.2806	12.0246
Gemin7	0.238895	0.10901	3.89197	3.65308	12.9464	10.7131	10.1134	12.7963	11.6568	14.8335	13.1131	16.1743
H1f0	0.162451	0.109082	6.51611	6.35366	72.6562	83.7023	88.3263	79.2573	95.5156	79.3853	94.7726	93.4416
Ppp2r2a	0.0662906	0.109251	4.62989	4.5636	23.5045	23.4437	21.5578	22.1426	23.1552	24.6854	23.7735	23.449
Mpp2	-0.115863	0.109312	1.94518	2.06104	3.05834	3.15002	3.17196	3.31524	3.0457	2.9341	3.04852	2.41267
Spata5	0.168223	0.109333	2.04753	1.87931	2.38095	2.75983	2.49514	3.12325	2.8705	2.81222	3.5637	3.3372
Gjb2	0.111012	0.109488	5.84804	5.73703	49.2073	54.0283	49.6552	56.8216	54.3233	57.9326	54.5556	59.7781
Sept7	-0.263798	0.109564	2.99579	3.25959	11.0615	8.67605	6.94235	8.07584	6.24512	7.22297	6.67317	7.85609
Crtc3	0.109168	0.10961	1.44222	1.33306	1.55021	1.47082	1.39877	1.66535	1.62413	1.98523	1.71389	1.56481
Apeh	0.124173	0.10971	3.50551	3.38133	8.52305	8.80826	10.2733	10.1973	10.4369	10.4941	9.92234	10.5865
Stard5	-0.0716598	0.109846	0.715166	0.786826	0.750024	0.728494	0.801492	0.62588	0.606571	0.704881	0.661272	0.596286
Tyms	-0.136989	0.110492	1.93025	2.06724	3.53922	2.83229	3.39316	3.03629	2.48576	2.79676	2.92544	3.06115
Rfxank	-0.172275	0.110821	2.35974	2.53201	5.22413	4.07975	5.17744	4.72949	4.66673	3.70402	4.36039	3.85745
Ncoa2	-0.587336	0.110855	0.994451	1.58179	2.06053	4.47375	1.06083	1.32561	1.03984	0.936801	1.01907	0.975177
Pgpep1	0.116816	0.111059	2.97702	2.86021	6.70386	5.96366	6.78709	5.65445	6.84988	7.2202	6.97376	6.46938
Prpf31	0.12037	0.111225	3.15796	3.03759	6.98926	6.50355	7.41401	8.01258	8.20856	7.47279	7.743	8.30438
Poc1a	-0.154161	0.111235	1.39362	1.54778	2.14423	1.65102	1.66633	2.28756	1.56616	1.62182	1.59381	1.73063
Zfp142	-0.107104	0.111258	0.851563	0.958667	0.867666	0.919473	0.93617	1.05554	0.828327	0.828086	0.93299	0.640981
Katnbl1	0.222298	0.111283	3.52284	3.30054	6.95478	9.79176	10.2967	8.71791	9.82996	11.303	10.2415	10.6535
Akt1	-0.150694	0.111323	5.33576	5.48646	50.8037	38.8864	42.4937	43.9513	40.787	39.7197	38.5407	38.5375
Sae1	0.0944563	0.111465	5.57893	5.48448	41.6658	43.8742	44.63	44.9878	45.1637	46.646	44.4837	51.1823
Lrch4	-1.0981	0.111483	1.09955	2.19765	3.33622	1.68598	12.294	1.85999	2.00269	1.58559	0.979621	0.37194
Arl13b	-0.119156	0.111483	1.72458	1.84373	2.43365	2.96782	2.56119	2.42114	2.33544	2.15819	2.18063	2.56035
Ndufb3	0.0791641	0.111504	6.48146	6.40229	87.1659	79.8846	87.4479	80.1474	86.7635	91.3767	90.0576	85.3493
Fbxo9	0.32125	0.111532	4.91595	4.5947	16.9049	22.8947	30.6947	24.1367	28.9845	30.9932	29.1795	27.6897
Aldh6a1	0.0981259	0.111604	3.65877	3.56064	9.74715	11.8059	10.8482	10.8875	11.6839	11.4815	11.8322	11.525
Metrnl	-0.441866	0.111619	4.45101	4.89288	43.4795	29.998	25.2566	20.522	21.0203	22.5206	22.8392	17.5349
Fbxo8	-0.116937	0.111644	2.10314	2.22007	3.55925	3.72132	4.11114	3.28314	3.18829	3.51175	3.41646	3.08294
Mxd4	-0.207099	0.111724	3.32882	3.53592	12.8975	10.0115	9.55893	10.2013	9.15599	10.1726	9.0809	7.91105
Tspan7	-0.0461033	0.111734	2.62261	2.66872	5.55057	5.38652	5.33643	5.16691	5.3379	4.98269	5.14352	5.17565
Vps8	-0.215994	0.112066	2.23775	2.45374	4.88323	3.36898	5.1117	4.73384	3.8783	3.78223	3.83901	3.38394
Rhox4a2	0.193829	0.112115	3.54006	3.34623	9.99339	8.18105	10.8972	7.90834	10.3738	10.5788	10.3433	11.256
Cant1	0.362056	0.112214	4.14479	3.78273	16.5148	15.6963	10.4142	9.74966	18.3661	15.372	15.2297	18.0269
Hgsnat	0.20686	0.112754	2.90714	2.70028	4.41708	5.76528	6.16061	5.79919	6.74438	7.36746	5.74998	6.23869
Glb1l	-0.109727	0.112949	0.540062	0.64979	0.688317	0.435816	0.664649	0.501583	0.490111	0.413588	0.446943	0.466584
Ss18l2	-0.20707	0.112967	2.15632	2.36339	4.98386	3.67165	4.46639	3.58833	3.11376	3.83595	3.15362	3.77883
6430571L13Rik	0.195029	0.112984	0.670171	0.475141	0.605148	0.257151	0.388762	0.332284	0.798907	0.612583	0.574967	0.403342
Tbl1xr1	-0.578026	0.113008	1.68174	2.25977	4.51788	7.16552	2.22755	2.61745	1.99025	2.02919	2.26646	2.5802
Arl6	0.119592	0.113015	2.93566	2.81607	6.14313	6.14469	6.35965	5.54868	5.8942	7.05132	7.0729	6.64726
Vsig8	0.202404	0.113062	0.85206	0.649656	0.650635	0.352775	0.854809	0.462472	0.872996	0.854179	0.647689	0.855319
Letm1	0.166303	0.113125	3.04036	2.87405	5.2549	6.49443	6.60335	7.1048	7.13875	7.35335	6.67795	7.77592
Clybl	-0.318391	0.113329	2.25874	2.57713	7.14143	4.0542	5.01354	4.12492	3.87482	4.00608	4.10475	3.21074
Usp16	-0.174265	0.11349	1.97879	2.15305	4.22335	3.00724	3.18122	3.47129	3.10603	2.61999	3.09999	2.9608
Pigv	-0.0843874	0.113511	3.18837	3.27276	8.46989	8.36799	9.3906	8.46589	8.05429	8.35835	8.43947	7.63336
5031439G07Rik	0.410512	0.113629	2.84353	2.43302	2.98137	6.3258	4.30454	4.49679	4.5103	6.62943	7.24534	6.65729
Ppard	-0.108275	0.113631	3.40949	3.51776	11.0193	10.1793	11.1435	9.54807	9.52839	10.3702	9.20967	9.43013
Cdc25a	0.234876	0.11381	1.49025	1.25537	0.979934	1.59691	1.57311	1.45501	1.48073	1.91821	1.63023	2.27151
Snupn	0.0954534	0.113851	3.22177	3.12632	7.66073	7.30341	7.9635	8.01934	8.4974	8.66992	7.52633	8.6741
Lpgat1	0.417463	0.114318	1.89502	1.47756	1.53342	2.50447	0.86553	2.63102	2.60646	2.7783	2.81478	2.6812
Katnb1	-0.13702	0.114359	2.12041	2.25743	4.44954	3.45159	3.5868	3.69708	3.35156	3.5696	3.42749	3.06017
Ano8	-0.0960797	0.114372	1.72762	1.8237	2.38417	2.61348	2.74937	2.42467	2.39215	2.32077	2.06976	2.47893
Tnfrsf22	-0.151891	0.114419	1.04221	1.1941	1.39293	1.18421	1.16243	1.42482	0.891335	1.03057	0.979295	1.36621
Twistnb	-0.179748	0.114503	2.59224	2.77199	6.92955	5.55386	5.54818	5.39655	4.62057	5.22528	5.75822	4.59245
H3f3b	0.173454	0.114543	7.72518	7.55173	154.832	203.032	204.16	188.993	214.306	205.216	208.891	214.115
Phf23	0.233461	0.114876	3.95598	3.72252	11.2925	12.8236	12.4766	12.2592	12.636	13.0556	18.7508	14.3232
Parp9	0.179604	0.114894	3.97251	3.79291	10.5581	14.5832	14.0554	12.6107	14.8204	14.5685	15.0053	14.4047
Zfp809	-0.249685	0.114911	2.10129	2.35097	4.75019	3.97208	3.66925	4.07442	4.08296	2.88713	3.78829	2.58324
Dhx35	0.222867	0.114918	2.04964	1.82677	2.27267	3.02479	1.97129	3.04631	3.32319	3.05025	3.40495	2.80874
Lipg	0.199231	0.115048	1.14801	0.948784	0.735731	0.879318	0.950383	1.18196	1.23357	1.06613	1.00893	1.6015
St3gal5	0.258188	0.115096	3.7886	3.53041	8.03434	11.0867	12.6544	10.9554	13.1909	14.226	12.5829	11.4262
Parva	0.841835	0.115202	4.16085	3.31902	16.7472	4.1831	15.4973	5.53674	18.0232	15.4846	17.7097	16.4475
Ppp2r2d	-0.156383	0.115233	2.54453	2.70091	6.58245	5.31513	5.06163	5.15801	4.65535	5.32375	4.78822	4.59679
Ptges	0.158601	0.115257	2.6385	2.4799	4.59615	4.3623	4.25425	5.14251	6.13822	4.93165	4.71545	5.21235
Tmem115	-0.177526	0.115277	4.26437	4.4419	24.3029	18.9756	20.3715	19.6572	18.8159	19.6918	18.4801	16.077
Rnf224	-0.206932	0.115322	0.403785	0.610718	0.808242	0.557347	0.37627	0.402916	0.163806	0.453813	0.351904	0.33928
Ide	0.321215	0.11565	4.89871	4.5775	16.5472	25.8472	23.5978	27.045	31.2922	29.3127	31.1178	24.1867
Taf12	0.0597549	0.11571	3.00327	2.94352	6.88497	6.50884	6.99059	6.40276	6.71694	7.11101	7.15381	7.09872
Slc4a11	0.216759	0.115744	2.59371	2.37695	3.99155	3.87536	3.83483	5.18736	4.84331	6.06618	4.96706	4.38926
Cmtm3	-0.117872	0.115895	1.27409	1.39197	1.65427	1.85296	1.44612	1.5608	1.52559	1.29754	1.29305	1.57111
Agpat5	0.093361	0.116049	1.46312	1.36975	1.40098	1.70206	1.47236	1.7807	1.72918	1.77169	1.77657	1.75094
Sf3b2	0.0989987	0.116141	6.35028	6.25128	72.953	74.6106	70.5954	83.1142	78.7146	80.7644	79.2946	83.6664
Rtca	-0.0787567	0.116192	3.75769	3.83645	13.3981	13.4616	13.3265	12.9599	12.1843	13.367	12.9736	11.6468
Fdxr	-0.10062	0.116359	1.8618	1.96242	3.06492	2.61977	3.06186	2.85945	2.52311	2.4305	2.78027	2.81962
Pogz	-0.545497	0.116568	1.28182	1.82731	1.98098	2.91222	3.09228	2.32319	0.788658	2.34263	0.696927	2.44493
Rars2	0.117622	0.116605	3.84351	3.72589	11.5462	13.653	12.2802	11.5539	13.0893	12.6199	13.4039	14.3641
Pcx	-0.08512	0.116742	4.32277	4.40789	21.7244	19.696	20.051	19.5107	19.9616	19.2635	17.845	19.0356
Plxnd1	-0.151536	0.11681	0.704729	0.856265	0.667951	0.877757	0.658892	1.06731	0.699265	0.682651	0.601077	0.541383
Zfp512	0.18072	0.116856	2.36022	2.1795	2.76667	3.65407	3.71351	4.09618	3.82727	4.27547	4.12014	4.3302
Zfp523	-0.160846	0.116958	2.58666	2.74751	4.8101	5.86529	6.16916	6.11248	4.4505	5.13372	5.47421	5.016
Rngtt	0.088433	0.117012	1.61236	1.52393	1.77497	1.7152	2.00928	2.01625	2.12226	2.09746	1.8851	2.13212
Vapa	0.0697252	0.117081	6.77028	6.70056	99.5464	102.298	106.588	103.726	108.095	111.739	111.63	101.495
Ercc6l	0.201371	0.11728	1.3067	1.10533	0.811032	1.17762	1.32946	1.3323	1.44681	1.29288	1.35198	1.83797
Adck5	-0.18992	0.117282	2.24888	2.4388	5.67813	3.89277	4.23218	4.05488	3.75796	3.92295	3.62385	3.71267
Ldb1	-0.149682	0.117368	5.19571	5.34539	46.2209	36.006	39.1329	37.9572	35.2986	33.9364	35.7363	37.7255
Dynll2	0.342918	0.117447	5.55505	5.21214	39.7209	32.796	37.0233	35.0831	34.5365	40.1645	54.5569	59.1196
Fndc3b	0.178426	0.117625	1.3901	1.21167	0.955112	1.64778	1.28241	1.4353	1.74045	1.67558	1.59848	1.47678
A530084C06Rik	0.155761	0.117636	1.39442	1.23866	1.46619	1.17011	1.53181	1.2885	1.5127	1.99514	1.4037	1.64001
Lins1	-0.165428	0.117834	1.21669	1.38212	1.71182	1.35814	1.78443	1.59219	1.59096	1.40567	1.30615	1.02981
Iah1	-0.16596	0.117972	3.50569	3.67165	13.6109	10.4583	12.3469	10.8014	10.4768	9.77002	9.99398	11.2484
Ces1e	0.17907	0.118026	4.04412	3.86505	11.3433	14.9198	14.3779	13.9183	16.6604	14.2314	16.5018	14.7322
Arih2	0.25846	0.118054	2.78696	2.5285	3.511	5.07186	5.76807	4.97801	5.72708	6.91243	5.43344	5.62603
Abraxas2	0.136971	0.118137	2.2939	2.15693	2.82603	3.69507	3.71404	3.67111	3.86587	3.98526	3.78425	3.98276
Mtf1	0.117073	0.118216	1.58106	1.46398	1.49148	1.80294	1.97897	1.78403	2.02175	1.78557	2.06617	2.10464
Nfkb1	0.172372	0.118252	2.81029	2.63792	4.4215	5.54441	5.10789	5.92619	5.71846	5.45589	6.26544	6.68147
Patz1	0.357114	0.118281	1.51949	1.16237	0.604318	1.65847	1.5611	1.29768	1.46462	2.33416	2.13965	1.61836
Rab3il1	-0.143759	0.118303	0.461438	0.605196	0.61305	0.498508	0.472717	0.50419	0.285816	0.495057	0.238836	0.509301
Zfp93	-0.141813	0.11833	1.69845	1.84026	2.19278	2.97801	2.66981	2.52714	2.00083	2.44509	2.28078	2.27131
Bptf	-0.133586	0.118473	2.30049	2.43408	4.66447	4.21242	3.84624	4.96101	4.18493	3.66618	4.0088	3.85994
Arf6	-0.084135	0.118489	6.51174	6.59587	98.5045	93.1928	99.8929	91.5766	85.2794	95.3398	88.2904	92.4105
Alpl	-0.24577	0.118505	4.14015	4.38592	24.795	19.7906	16.9889	18.8046	16.2709	18.7777	14.3276	17.4618
Ifit1bl1	-0.179914	0.11859	7.70404	7.88395	228.278	281.88	230.841	206.047	209.783	209.864	215.526	195.443
Arrdc2	-0.127805	0.118657	2.23189	2.35969	4.86268	3.73857	3.89146	4.10709	3.67321	3.70845	3.85503	3.55803
Car15	-0.455038	0.118663	0.529583	0.984621	1.70419	0.548237	0.782569	1.05438	0.546067	0.773765	0	0.583276
Tmsb15l	-0.283277	0.118767	2.43798	2.72125	7.48277	4.5363	5.98576	4.76427	5.10647	4.0598	4.52771	4.04832
Gjb3	-0.119047	0.118819	5.69964	5.81869	62.1068	49.7009	54.7162	55.9282	51.009	51.4712	50.0257	51.3921
Anxa8	-0.0458554	0.118903	9.5078	9.55365	763.816	776.252	725.087	737.988	735.182	717.074	717.187	738.839
Lsamp	0.0851964	0.118919	1.35904	1.27384	1.29509	1.32051	1.47997	1.58837	1.5222	1.47494	1.62665	1.64055
Nrd1	-0.0711532	0.118919	4.44116	4.51232	22.8002	21.121	21.1481	22.2621	21.6013	19.561	20.7215	21.061
Nsun3	0.279733	0.119217	2.29393	2.0142	1.99322	3.93709	3.14766	3.34433	3.92635	3.79951	3.94244	3.94883
Rnf215	-0.0927637	0.119252	3.4007	3.49347	9.66562	9.73609	10.9003	10.8077	9.30402	9.95195	9.13356	9.87912
Zfp174	0.0575395	0.119269	0.612595	0.555056	0.438114	0.451381	0.450606	0.538967	0.572554	0.489737	0.487561	0.568368
Cr1l	-0.0562597	0.119338	2.6969	2.75316	5.66463	5.62842	5.67243	6.00917	5.57466	5.16445	5.5637	5.64472
Zfp113	-0.0860024	0.119474	1.79065	1.87665	2.74647	2.65236	2.41738	2.88884	2.49174	2.30281	2.60938	2.44187
Cacng7	-0.186485	0.1195	0.496526	0.683011	0.702642	0.517574	0.75477	0.465325	0.310878	0.565755	0.540279	0.253115
Dok3	-0.271576	0.119975	0.76124	1.03282	1.61395	0.810276	0.872111	0.978161	1.00644	0.718471	0.531413	0.563014
Cnot6l	0.159935	0.120017	2.90878	2.74885	4.8262	6.49461	6.25136	5.44744	6.77483	6.16447	6.77778	6.34161
Selenon	-0.116973	0.120225	1.72101	1.83798	2.64354	2.3052	2.44611	2.9364	2.3957	2.15315	2.17674	2.47253
Bag5	0.113438	0.12026	4.39927	4.28583	17.8706	19.3066	17.8056	19.0884	21.1542	21.8854	19.0345	18.5189
Haus5	-0.167171	0.120267	1.73117	1.89834	3.48333	2.50374	2.61226	2.40348	2.31477	2.20365	2.36826	2.39654
Ovol1	-0.195233	0.12037	4.29335	4.48859	24.9937	17.8955	21.4751	22.0076	19.4505	20.1953	17.6945	17.2413
AC149090.1	-0.195058	0.120486	5.05243	5.24749	38.5279	35.1005	38.6364	35.8213	35.689	26.1244	32.3383	35.5508
Tbc1d30	0.162668	0.120506	2.33996	2.17729	2.82459	3.90588	3.84013	3.60848	4.37808	3.84797	4.14897	3.8942
Klhl26	0.366051	0.120574	3.016	2.64995	5.83748	6.75203	3.28363	5.83493	8.0341	7.32157	7.05622	6.06978
Prpf6	0.143118	0.120631	4.61553	4.47241	18.1609	21.9845	21.3124	23.7127	24.2915	23.1033	23.6704	23.0117
Tmem150a	-0.310158	0.120666	1.49783	1.80798	3.41901	1.65417	3.05364	2.16177	1.65455	1.8327	1.98578	1.83343
Ier5	0.272176	0.120722	6.18668	5.91451	44.0806	60.4879	71.4241	64.935	72.1345	75.295	71.4548	68.6347
Psme2	0.167248	0.120753	6.57383	6.40658	89.6667	80.9542	91.3238	74.5027	107.167	90.0266	92.991	87.9881
Fam192a	0.140764	0.120761	3.48271	3.34194	8.52477	9.55296	8.98655	9.53069	10.9096	10.8484	8.70406	10.4048
Phc1	-0.114497	0.120767	3.19593	3.31042	8.01887	9.51413	9.70343	8.54334	8.39684	8.29061	8.26409	7.71869
6030419C18Rik	-0.154621	0.120865	1.3591	1.51372	2.26742	1.71635	1.58611	1.89644	1.50294	1.57622	1.40839	1.78842
Plekho1	-0.260125	0.121005	1.21001	1.47013	2.43157	1.49289	1.32232	1.96552	1.18687	1.58163	1.09623	1.42016
Rer1	0.0480722	0.12103	6.67155	6.62348	98.9948	97.4794	100.751	93.3188	98.4974	101.367	102.774	101.162
Ndrg3	0.104281	0.121177	2.63815	2.53387	4.22594	5.18563	4.97103	4.82749	5.3479	5.01656	5.45858	5.0888
Phka1	0.166036	0.121214	1.16788	1.00185	0.886275	0.897792	0.969052	1.28158	1.44748	0.975385	1.3203	1.27174
Atp6v1e1	0.279902	0.121265	6.70904	6.42914	67.2907	75.4004	105.054	98.6471	103.516	110.35	101.56	99.3775
Cirbp	0.371527	0.121309	5.41641	5.04489	24.9963	25.062	45.0201	37.0875	41.2472	42.0112	42.5536	41.0346
Eif2ak2	0.18503	0.121392	2.86414	2.67911	4.4707	5.52376	5.32208	6.45706	6.09095	6.27029	5.85313	6.95465
Cideb	-0.308069	0.12169	0.332609	0.640678	1.00581	0.31465	0.705563	0.313667	0.301754	0.328382	0.365635	0.0649129
Phf10	0.0544438	0.12174	3.93001	3.87557	12.8724	13.8038	13.9831	14.0842	14.0135	14.2085	14.1448	14.6089
Bex4	0.259887	0.121967	0.726036	0.466149	0.438572	0.371978	0.270952	0.45175	0.402385	0.963653	0.938399	0.402361
2310022A10Rik	0.821171	0.12206	2.22193	1.40076	0.63324	1.37125	1.36121	4.3152	1.59925	4.61111	4.75209	4.64612
Ppcdc	-0.146886	0.122094	1.95977	2.10665	3.42323	3.52492	3.34706	2.95475	2.90372	2.83961	2.47468	3.39659
Cnot9	0.139598	0.122408	3.84801	3.70841	10.1714	12.7335	12.4502	13.15	13.4275	13.6341	13.3909	13.152
Slc39a9	0.976275	0.122469	2.00483	1.02855	2.76265	0.610826	0.47509	0.937029	0.578046	4.45042	4.33818	4.65076
Perp	0.055145	0.12247	10.3798	10.3246	1334.25	1288.93	1276.33	1228.26	1296.66	1369.84	1310.18	1350.02
Ppp2r1a	0.108583	0.122764	6.27261	6.16402	62.9549	74.5642	71.1382	74.835	79.1953	74.8772	76.4597	74.794
Zmym1	-0.640709	0.122808	1.38765	2.02836	2.37787	3.71121	2.96616	3.38774	0.838108	2.98387	2.88613	0.647037
Homer2	0.104395	0.122836	4.42942	4.32502	17.1248	19.782	19.0597	20.358	19.5907	20.6816	20.4484	21.5109
Irf2	-0.22934	0.122843	2.78186	3.0112	7.71731	8.94912	6.01907	5.94068	5.62124	6.01591	6.0057	5.87419
Srsf9	0.0942022	0.122868	5.49095	5.39675	40.256	38.5339	43.8512	42.0624	43.3926	47.1739	42.0159	43.4641
Fbxo25	-0.252955	0.122909	2.26817	2.52112	4.51824	3.96852	4.45579	6.2585	3.55196	4.51436	3.97013	3.31601
Hnmt	0.167039	0.12302	1.70829	1.54125	2.0398	2.20893	1.83615	1.59364	1.94052	2.47368	2.56984	2.12692
Polr3e	0.146787	0.123337	2.88872	2.74193	6.15091	6.42059	5.06331	5.22449	6.7688	6.74763	6.06447	6.07555
Amd1	0.220252	0.123531	5.51517	5.29492	29.983	41.8766	40.2203	42.3776	42.1387	48.8031	43.9306	44.3174
Prmt7	-0.114984	0.123574	2.27297	2.38795	4.90385	3.9165	4.02211	4.1488	3.88565	3.69455	3.71668	4.044
Ptbp1	-0.478079	0.123581	4.4691	4.94718	52.1023	26.3851	24.6667	23.2664	20.4921	21.0725	20.0598	23.0854
Abhd17c	0.184786	0.123628	4.51611	4.33133	15.6154	20.9439	20.8527	19.6114	21.1244	23.4803	22.4724	20.5624
Tmem50a	0.0520221	0.123725	6.77851	6.72649	105.105	107.775	106.575	100.279	111.776	109.985	108.18	105.296
Rdh13	0.0685047	0.123823	2.07508	2.00658	2.99193	2.93774	3.24308	2.90884	3.36717	3.00089	3.20743	3.28819
Gne	-0.122743	0.124042	3.80629	3.92903	16.1268	13.8351	14.1056	13.0256	13.48	12.3412	13.5702	12.6081
Elovl7	0.183393	0.12417	1.36469	1.18129	0.900477	1.68554	1.24174	1.31173	1.56933	1.59944	1.59735	1.53521
Lonp1	0.0676256	0.124297	4.33467	4.26705	18.2693	17.0256	18.975	18.8057	19.2318	19.6849	19.2945	18.5164
Tcp11	-0.301153	0.124633	0.307943	0.609096	0.844573	0.165865	0.795227	0.402043	0.177453	0.159877	0.401616	0.226917
Zfp770	0.102284	0.124819	1.14902	1.04673	0.870669	1.14757	1.06334	1.19724	1.14286	1.2599	1.16256	1.30943
Acta2	-0.477465	0.124873	3.34852	3.82599	16.69	10.5446	9.19875	18.4219	8.2353	12.6408	8.03973	8.4531
Rpain	-0.265522	0.124873	1.84805	2.11357	4.50662	3.02633	2.95674	2.99813	2.30471	3.36364	2.45495	2.37167
Mad2l1bp	-0.125293	0.12499	3.90461	4.0299	16.1735	14.9755	16.4169	13.9005	13.5947	15.5184	13.5211	13.3698
5730559C18Rik	0.108853	0.125025	3.83172	3.72286	12.0289	12.1871	12.3973	12.2038	14.0515	14.5322	12.4275	12.0929
Crybb2	-0.91112	0.125801	5.84125	6.75237	201.423	44.4792	104.193	138.511	71.9189	38.1775	75.3114	48.557
Zfp934	0.0338016	0.125845	0.969852	0.936051	0.923058	0.898932	0.924052	0.90721	0.91388	0.917964	0.997078	1.00756
Dusp23	0.0847291	0.126019	1.16975	1.08502	1.07935	1.09505	1.22711	1.08752	1.23289	1.15681	1.4455	1.17506
Hsd17b7	0.297673	0.126476	2.9146	2.61693	3.47825	5.63083	5.35534	6.50382	6.10275	6.77111	6.11688	7.22871
9230110C19Rik	-0.154409	0.126524	1.69249	1.8469	2.35616	2.4987	2.83333	2.72019	1.94243	2.39514	2.6593	1.98539
Ndrg4	0.370392	0.126561	1.72609	1.3557	1.86342	1.36133	2.38338	0.87514	1.84143	2.40535	2.13783	2.94542
Rac1	0.0366248	0.126576	6.78023	6.74361	106.702	108.547	107.445	102.057	108.109	110.405	108.992	108.165
Pafah1b2	0.0905321	0.126617	3.79567	3.70514	10.9696	11.8389	12.377	13.0755	12.6053	13.2114	12.8997	12.8387
Rmnd5b	-0.214832	0.12667	4.49041	4.70524	31.7932	24.7649	23.006	21.8318	21.6643	22.8801	21.3025	20.1474
Mindy4	-0.083888	0.126824	0.609136	0.693024	0.678352	0.594246	0.571061	0.624998	0.614381	0.458941	0.595431	0.440626
Camsap2	0.310665	0.126891	2.6351	2.32444	3.79245	4.48758	3.48604	4.33455	3.45868	6.27352	5.92503	5.6314
Cct5	0.0576246	0.12692	6.46261	6.40498	86.9609	81.4387	83.0967	83.5607	88.1321	83.2256	86.7568	90.8325
Met	-0.525664	0.126922	2.60679	3.13246	14.3523	7.23081	4.74036	7.15262	4.87471	4.9072	5.43059	5.16981
Nol6	0.15108	0.126926	3.39229	3.24121	7.17344	9.08665	8.17486	9.5696	9.92135	9.37706	9.10921	9.60866
Capza2	0.0740556	0.127035	5.4473	5.37324	37.4081	42.1512	41.9462	40.4659	43.6451	42.9332	41.3954	42.583
Nphp1	0.127828	0.127043	3.42948	3.30165	7.81066	8.83943	9.10117	9.79539	10.669	9.42856	9.47227	9.57328
Aldh3a2	0.0760397	0.127112	2.63255	2.55651	4.58212	5.09935	5.23114	4.64541	5.14359	5.0516	5.38719	5.22737
Mrpl44	0.0968189	0.127199	4.17219	4.07537	16.1956	14.44	16.6633	16.2225	17.6841	16.3174	16.3177	17.8525
Ptdss2	-0.0613644	0.127207	3.23249	3.29385	9.2136	8.591	8.98339	8.45965	8.49616	8.46048	8.68053	7.97317
Dlat	0.112352	0.127233	3.42425	3.3119	7.84607	8.83864	9.71769	9.42641	9.99842	9.40873	9.72797	9.81338
Chd7	-0.1266	0.127297	1.09037	1.21697	1.53243	1.03314	1.33627	1.42744	1.17289	1.09289	1.0661	1.18775
Spata2l	-0.214776	0.127495	2.18862	2.4034	5.5502	3.60014	4.11213	4.08574	3.87041	3.28683	3.8641	3.25267
Fads1	-0.0789748	0.127549	5.60328	5.68226	48.141	49.1908	49.7968	54.4897	47.5833	47.4524	45.8871	49.6018
Cwc22	0.28366	0.127598	2.52275	2.23909	2.64677	4.1276	3.36317	5.08842	4.70655	4.75094	4.51095	5.03048
Zfp839	0.227423	0.127624	2.5369	2.30948	2.85592	4.12653	4.31114	4.75107	4.98792	4.56113	4.67576	5.00165
Fam98b	0.171229	0.127674	3.85413	3.6829	10.0636	12.2585	12.3297	12.9136	11.8968	13.4246	13.7381	14.9516
Ilk	-0.106184	0.127739	3.83034	3.93652	15.6174	14.0707	13.2345	14.4173	13.1178	12.2351	13.7082	13.8983
Fam83c	-0.0770095	0.127749	2.0743	2.15131	3.23967	3.42343	3.3476	3.77631	3.3005	3.35384	3.084	3.11365
Fdx1	0.123083	0.127896	3.70911	3.58602	11.496	10.0683	12.4953	10.1422	11.9575	12.2721	12.1857	11.9016
Degs1	-0.154314	0.127993	4.20982	4.36414	18.6104	20.2751	19.3575	20.177	20.043	15.5903	18.7418	16.0131
Hdac7	0.217377	0.128053	5.11932	4.90194	22.3208	30.2728	32.0887	32.1082	35.1207	32.4568	33.4956	34.0161
CAAA01147332.1	-0.378214	0.128098	6.51169	6.88991	180.836	96.4662	113.243	96.7038	87.12	89.5148	95.6388	88.9319
Gabarapl1	-0.215784	0.128118	3.70498	3.92077	15.7312	13.6471	13.9019	13.4065	13.6039	12.5652	13.0717	9.37539
Slc29a3	-0.134456	0.128148	2.66445	2.79891	6.36871	5.83321	5.43389	6.23988	4.97089	5.43229	6.11828	4.90935
Bbs10	0.163565	0.128225	1.05591	0.892342	0.549196	1.05195	0.915623	0.949414	1.00205	1.09777	1.16834	1.05154
Iqgap3	-0.0990091	0.128451	1.12112	1.22013	1.33126	1.27233	1.26276	1.45741	1.22578	0.968834	1.22558	1.29523
Mark2	0.105052	0.12868	4.91661	4.81156	24.6118	26.9641	27.9426	28.9993	28.0381	27.955	30.677	30.2428
Gpatch3	0.128165	0.128932	1.74503	1.61686	1.83571	2.11165	1.97035	2.37625	2.04243	2.43155	2.3888	2.56832
Cwf19l1	-0.145715	0.128941	1.9808	2.12651	3.14595	3.09321	3.56692	3.69101	2.59079	3.43192	2.75908	3.05746
Brpf3	-0.51601	0.129011	1.30482	1.82083	1.13306	2.68041	4.69423	2.4847	1.53201	1.65904	1.3045	1.40101
Cox19	-0.160145	0.129074	2.62442	2.78456	7.19303	5.46877	5.79285	5.2608	5.45663	5.24926	5.06894	4.90428
Taf4	0.366801	0.129157	3.64049	3.27369	7.51595	11.8047	10.6754	5.87128	11.9379	11.4461	10.9112	11.6105
Slc52a2	-0.177384	0.129318	1.40525	1.58264	2.61846	1.97914	1.6624	1.80411	1.64894	1.72471	1.50378	1.72335
Tmem167	0.0692178	0.129322	2.43101	2.36179	4.42695	3.79383	4.28205	4.07969	4.37014	4.38315	4.46432	4.35385
Maff	-0.167101	0.129333	3.22096	3.38806	9.72655	9.20169	10.2107	8.79179	8.34796	9.15917	9.09237	6.88588
Ccnb1	-0.295529	0.129335	2.03871	2.33424	3.71154	4.72459	2.83375	5.25423	2.97717	3.65352	2.90725	2.94118
Sh3glb2	-0.236115	0.129371	4.13302	4.36914	25.9702	17.5568	18.405	17.7788	16.0193	17.5702	17.1057	15.5609
Apaf1	0.368149	0.129398	1.15628	0.788129	0.380715	0.986616	0.732563	0.871092	1.77499	1.72435	0.83343	0.780363
Commd5	-0.109541	0.129556	4.40257	4.51211	23.9494	19.9072	22.2679	21.3363	20.3539	18.8197	20.5725	20.9156
Slc10a3	-0.135396	0.12956	3.7198	3.8552	15.2675	13.8511	11.8612	13.1176	11.7835	12.5768	11.6322	12.7456
D6Wsu163e	0.0722561	0.129579	1.79418	1.72192	2.11357	2.49058	2.37576	2.22757	2.52251	2.53166	2.3319	2.49049
Usp37	0.230983	0.129684	1.64903	1.41805	1.621	1.93575	1.17253	2.05034	1.76269	2.08449	2.23015	2.51474
Jam3	-0.195655	0.129866	0.559892	0.755547	0.807806	0.494231	0.488539	1.02041	0.4333	0.423579	0.52293	0.519774
Ephx1	-0.165069	0.129878	6.86225	7.02732	152.468	122.854	118.558	126.418	120.558	104.162	118.454	118.986
Dnajb11	0.208361	0.129891	4.34694	4.13858	13.1533	17.403	17.8249	18.6275	17.33	19.6716	20.0173	20.5338
1500011B03Rik	-0.189389	0.129911	2.51937	2.70875	5.46298	5.14436	5.90664	5.66024	4.87162	3.66394	5.2785	5.28422
Gm3776	0.0937521	0.13	4.44537	4.35162	20.6107	19.2176	20.0215	17.9153	20.582	19.5757	21.0562	22.0031
Tsnax	0.1947	0.130069	4.78889	4.59419	18.3097	24.2532	24.7832	26.072	26.8142	27.5253	26.1671	26.0927
Mdh1	0.0701324	0.130115	7.06797	6.99784	126.361	123.319	127.759	129.884	140.201	138.213	127.383	127.428
Smim14	0.0953892	0.130278	2.36813	2.27274	3.5229	3.77421	4.21287	3.84454	4.29543	4.42341	4.08311	3.86636
Rpia	0.324637	0.130339	3.75692	3.43228	6.54505	10.501	10.8722	12.181	11.7556	13.9005	12.7903	11.7439
Rrn3	0.111611	0.130382	3.90032	3.7887	11.4252	12.7426	13.3863	13.8503	14.1764	13.2362	14.6845	13.6696
Dhx29	0.122627	0.130442	2.83448	2.71185	4.93945	5.93662	5.3226	6.073	5.8327	6.37549	5.80935	6.54331
Sgk3	-0.231506	0.130492	2.75999	2.99149	5.2994	6.55271	8.19143	8.14811	5.67964	5.51041	5.97788	5.93858
4933415A04Rik	0.494983	0.130553	1.5357	1.04072	0.190239	1.18957	1.89936	1.3706	1.79494	1.63558	2.04696	2.14816
Aimp2	-0.295068	0.130662	3.90048	4.19555	23.941	14.0397	17.1743	15.5322	14.3791	14.609	12.2533	14.6321
Esco1	-0.177985	0.130688	2.77809	2.95608	5.94537	7.80096	6.19831	7.24171	5.38213	6.02168	5.44041	6.67075
Fam46c	0.162142	0.130688	0.918721	0.756579	0.465611	0.766174	0.693612	0.858427	0.931966	1.06207	0.875485	0.70936
Calml3	0.101111	0.130713	11.3674	11.2663	2218.32	2630.55	2612.21	2411	2623.04	2643.02	2653.95	2644.1
Rwdd3	0.129857	0.130746	0.686509	0.556652	0.469008	0.452664	0.421771	0.542613	0.674349	0.396254	0.653331	0.735677
Smg9	-0.114046	0.130794	2.865	2.97905	7.6269	6.30579	7.21695	6.46271	6.22199	6.20307	6.75355	5.9844
Lmx1b	-0.346825	0.130865	1.03307	1.37989	1.41188	1.47273	1.51661	2.05638	1.18196	0.410502	1.44907	1.32657
Slc15a4	0.154262	0.131155	2.39569	2.24143	3.42767	3.58735	4.24944	3.68923	4.38101	4.57459	4.61086	3.55611
Tti1	-0.173448	0.131332	2.6261	2.79955	7.33186	5.58243	5.44037	5.652	5.26038	5.47034	4.59848	5.40533
Sdr9c7	-0.539587	0.131401	2.42415	2.96374	5.55269	8.29427	6.56141	7.04375	3.77135	3.62779	2.88424	8.67496
Hmgcr	0.27337	0.131738	5.06544	4.79207	20.2637	26.2343	28.6725	33.2858	30.8117	36.8624	30.6311	31.9977
Pigp	-0.241894	0.131843	4.04612	4.28802	19.0644	23.3505	18.506	14.2821	15.3752	15.2624	15.3958	16.0573
Cck	-0.285524	0.131906	0.509457	0.794981	0.979482	0.25714	0.886079	0.93089	0.444934	0.479578	0.282923	0.497135
Rab5b	-0.0492533	0.132038	5.00772	5.05698	31.7961	33.1472	32.3313	31.8985	30.079	32.7404	30.8047	31.121
Ilvbl	-0.179575	0.132121	2.16909	2.34866	4.46519	3.80203	4.75268	3.45834	3.86495	3.74781	3.35555	3.06657
Med8	0.229946	0.132153	3.94592	3.71597	10.5238	11.5902	15.2623	11.6376	14.3884	12.8357	16.8412	13.8506
Zhx2	0.206855	0.13227	3.924	3.71715	9.39841	13.0742	12.8297	13.7805	14.2599	14.3107	13.3221	14.8642
9530068E07Rik	0.0916675	0.132283	5.73057	5.63891	44.2275	49.3056	51.0887	51.0182	53.3634	52.9071	52.345	49.8452
Btbd1	0.068588	0.132382	5.29903	5.23044	33.8717	38.609	36.6965	37.1515	38.7163	38.5047	38.5205	37.7461
Efhc1	0.239368	0.132434	0.847928	0.60856	0.88555	0.335529	0.465545	0.464498	0.584994	0.674833	0.926447	1.05235
Ung	0.198279	0.132487	2.00843	1.81015	2.08144	2.79822	2.43682	2.75963	2.89279	2.88088	2.60466	3.81208
Gtpbp4	0.0732933	0.132502	2.91316	2.83987	6.21231	5.77535	6.32132	6.34421	6.19476	6.70294	6.32751	6.92802
Numb	0.197466	0.132825	3.64226	3.44479	8.14345	9.11705	11.898	10.7829	11.8585	11.6569	11.5716	10.8796
Gnb1	0.155676	0.132873	6.19478	6.0391	54.3456	69.2362	67.7249	68.9912	69.1706	75.4856	69.6257	74.9551
Ugt1a10	0.0976068	0.132966	0.643934	0.546327	0.388455	0.555716	0.549187	0.35918	0.589359	0.541036	0.505797	0.616486
Efcab11	0.153452	0.133006	0.676937	0.523486	0.335577	0.392486	0.59506	0.439139	0.501526	0.444384	0.738179	0.73302
Tubgcp4	-0.406058	0.133225	1.11423	1.52029	3.57329	1.74587	1.40453	1.24216	1.20801	1.06096	1.1517	1.2429
Stag1	-0.263965	0.133312	1.82437	2.08833	3.33957	2.76749	3.26286	3.69251	3.62486	2.11568	2.06479	2.56212
Dtx4	-0.0685345	0.133325	0.734062	0.802596	0.710402	0.817112	0.711371	0.740196	0.579148	0.649096	0.661536	0.768968
Eddm3b	0.0895189	0.133395	1.07349	0.98397	1.07215	1.01835	0.85329	0.974501	1.04096	1.25063	0.995852	1.13965
Med24	0.075016	0.133464	2.81787	2.74285	5.3814	6.10961	5.52143	5.78607	6.25998	6.13605	5.68455	6.13814
Tmem50b	0.106716	0.133489	6.41341	6.30669	69.8861	84.4599	80.42	78.609	83.2705	88.3146	82.5866	82.9038
C1galt1c1	0.130542	0.133545	4.00287	3.87233	12.7586	15.2559	14.3332	12.4131	15.2171	15.9128	15.1259	13.9356
Aldoa	-0.189009	0.133711	6.70466	6.89367	147.111	105.937	110.576	112.115	107.377	102.002	103.697	100.274
Stard7	0.873905	0.133753	2.7319	1.85799	0.702914	3.49014	4.20673	3.33736	12.2217	5.35683	3.64213	3.99211
Irf2bp2	0.119321	0.133755	3.99926	3.87994	12.148	13.2591	15.1133	14.5516	15.0268	15.5827	14.88	14.4966
S100a9	0.573195	0.134093	2.05492	1.48173	2.80406	2.76267	0.851226	1.29602	1.94212	4.62268	2.76732	3.78341
Ccl21c	-0.192729	0.134244	0.649397	0.842127	1.08764	0.664777	0.540499	0.929075	0.552947	0.42752	0.64285	0.661941
Dnajc27	0.382405	0.134373	1.18604	0.803635	0.897697	0.700489	0.190969	1.41531	1.41663	1.3933	1.31121	1.00488
Hccs	0.12078	0.134455	1.82974	1.70896	1.91429	2.43699	2.43343	2.32167	2.65249	2.76825	2.5144	2.30102
Abca2	-0.0976649	0.134688	2.64946	2.74713	5.71552	5.54855	5.5777	6.02385	5.98403	5.03508	5.0763	5.05125
Cdh5	-0.171818	0.134698	0.588168	0.759986	0.632748	0.755669	0.504333	0.907254	0.44366	0.604237	0.343619	0.641404
Phip	-0.149355	0.135081	2.11821	2.26757	4.62221	3.54385	3.37651	3.80799	3.44847	3.09738	3.56252	3.27228
Psmd10	0.0983872	0.135155	4.48517	4.38679	18.7448	19.8527	20.8664	20.2727	22.6289	19.3398	21.7254	22.0348
Sgsh	0.160148	0.135172	2.4511	2.29096	3.38355	3.58844	4.34182	4.33834	4.81157	3.879	4.59528	4.63608
Gm826	-0.254579	0.13519	0.395149	0.649727	0.716796	0.443586	0.446878	0.689492	0.725027	0.198961	0.215679	0.18956
Kat5	-0.0592083	0.135364	4.41142	4.47063	20.6871	21.1709	21.3708	21.4651	20.4366	19.7599	19.3951	21.593
Ankle2	-0.190897	0.135434	2.67182	2.86272	7.05927	6.3554	4.87162	7.04257	5.08101	5.37687	5.65482	5.38958
Lamtor3	0.544033	0.1355	3.63242	3.08839	3.58496	10.928	7.66079	10.0491	11.1601	12.4254	10.8025	11.2752
Psmd7	0.0750875	0.135591	5.63638	5.56129	43.4879	44.4871	48.1669	48.9638	47.5903	49.323	48.316	49.7655
Tmem231	-0.0833132	0.135593	1.17765	1.26097	1.3307	1.34429	1.40891	1.50632	1.14094	1.30418	1.43512	1.17968
Fzd8	0.265944	0.135792	2.29237	2.02643	2.02533	3.9311	3.42604	3.17183	3.91409	3.65005	3.904	4.1385
Cep85	0.174797	0.135844	1.77621	1.60141	1.49801	2.16078	2.2706	2.283	2.47276	2.52126	2.17233	2.54825
Cryba4	-0.988994	0.136382	4.83774	5.82673	119.271	21.9015	45.7301	79.6241	23.3196	19.1482	44.0865	29.2676
Mt4	-0.3647	0.136619	0.32613	0.69083	0.462322	0.442349	0.831091	0.758002	0	0.685718	0.465261	0
Tpcn1	-0.0915337	0.136633	4.06147	4.15301	18.4027	16.404	15.383	17.1056	16.1915	15.525	15.411	15.6691
Pex11a	0.160677	0.136802	3.40759	3.24692	7.64612	9.82287	8.927	7.74368	8.52392	10.1339	9.93003	9.94124
Gm3839	-0.364548	0.136927	0.277805	0.642353	1.07493	0.38223	0.491393	0.387698	0	0.460546	0	0.479092
Znhit3	-0.151968	0.13711	2.05365	2.20561	3.71893	3.76806	3.8881	3.11623	3.02762	3.77475	2.85119	3.0109
mt-Nd4l	-0.331066	0.137125	7.63614	7.9672	270.58	270.663	237.274	222.083	235.24	147.012	251.063	176.692
Spen	-0.497877	0.137152	1.55497	2.05285	1.79083	4.77682	2.29965	4.57169	2.63616	2.05308	1.65502	1.52886
Rnf2	0.22821	0.137236	3.50634	3.27813	6.62501	9.9729	9.00547	9.57937	11.1682	10.2118	11.0248	9.16418
Map3k7	0.646626	0.137286	3.48152	2.83489	3.38904	10.456	9.9409	3.71081	10.5086	10.4232	9.53997	10.2335
C8g	-0.195958	0.137313	0.883117	1.07907	1.49703	0.994165	1.26541	0.766053	0.859008	0.967759	0.795562	0.761672
1700007K13Rik	-0.281816	0.137409	2.005	2.28681	5.5373	3.19026	3.74106	3.36597	3.59021	3.07281	2.54976	2.91137
Ccdc166	0.0706545	0.137526	3.06821	2.99756	6.68185	7.56387	7.00229	6.72803	7.26174	7.21541	7.3464	7.73565
Vim	-0.269943	0.137545	2.98459	3.25453	10.9216	7.41181	7.96229	8.23002	5.64679	8.69046	6.96709	6.64794
Scaf4	0.298194	0.137626	3.21963	2.92143	4.45947	7.43152	6.89723	8.06201	7.91298	7.43428	9.06848	8.94905
Krt32	-0.119446	0.137935	0.778458	0.897905	1.01732	0.924115	0.899331	0.635229	0.783944	0.720946	0.64414	0.715023
Plec	-0.169772	0.138019	4.90868	5.07845	36.0828	31.4296	27.5535	36.9573	28.9486	27.8519	28.7342	30.6837
Zfp950	-0.0512585	0.138122	1.68764	1.7389	2.38289	2.4126	2.19788	2.36209	2.24815	2.28618	2.27169	2.08336
Cyp26b1	0.393204	0.13824	4.63398	4.24077	13.2805	16.4075	23.3214	20.1316	27.3202	24.2477	28.3069	17.1375
Lrrc8c	-0.0798229	0.138466	1.14112	1.22095	1.24446	1.40586	1.27145	1.40702	1.08426	1.19162	1.36952	1.18611
Wdr43	0.145354	0.138476	4.08965	3.9443	12.1235	14.9201	14.6652	16.1586	15.3466	16.1509	15.9688	16.6631
Ppp1r3f	0.300695	0.138508	0.864227	0.563532	0.0358278	0.559841	0.670602	0.767335	0.802209	0.894891	0.771584	0.815023
Gm20605	0.625796	0.138586	3.14187	2.51608	3.51973	7.13134	2.63301	7.01898	5.95862	6.37377	7.70808	12.585
Ywhah	0.223492	0.13867	4.60351	4.38002	15.1556	20.7075	21.4565	22.8665	23.0975	24.4174	21.6426	24.1853
Pak6	-0.0934542	0.138812	3.64128	3.73473	12.1897	11.8507	11.8626	13.4072	11.963	11.9228	10.5597	11.5178
Sirt3	-0.149006	0.138816	1.07977	1.22878	1.66628	1.21874	1.47519	1.0605	1.20274	1.10555	1.14693	1.00459
Slc10a7	0.373924	0.138889	2.00637	1.63245	2.83324	2.10478	1.57073	2.02001	3.40347	1.74725	3.50794	3.77793
Ramp2	0.485167	0.138913	3.4486	2.96344	4.13128	5.36123	9.77839	9.51991	8.66355	10.2928	8.98864	12.0343
Crat	-0.309574	0.139136	2.46615	2.77572	7.10282	4.61483	6.11234	5.79703	5.20725	4.8659	5.24334	3.10099
Tspan4	-0.217575	0.139172	2.00291	2.22049	3.92096	4.32126	2.85065	3.67879	3.55123	2.9977	3.08301	2.47398
Bmp6	-0.111673	0.139539	1.21416	1.32583	1.36973	1.62675	1.38522	1.65958	1.48566	1.16404	1.22075	1.4254
Rhbdl3	0.212392	0.139659	1.94669	1.7343	1.74036	2.24921	2.83244	2.59124	2.86641	3.34384	2.46757	2.7918
Bcar1	-0.102417	0.14006	4.19567	4.29809	18.7958	17.24	18.6806	20.0756	16.76	18.7669	17.5932	16.2727
Cma1	-0.174414	0.14009	0.641232	0.815645	0.732831	1.05366	0.503242	0.793993	0.607839	0.626373	0.42329	0.589877
Rps6kc1	0.032994	0.140095	0.669763	0.636769	0.524502	0.560667	0.570512	0.564108	0.64361	0.569571	0.591562	0.559809
Yipf5	-0.0736643	0.140191	4.52032	4.59399	25.0267	23.182	22.323	22.1747	21.2194	22.7647	21.8013	22.0348
Hdac2	0.21811	0.140204	3.73161	3.5135	8.15747	11.5816	10.8829	11.4234	11.2352	11.9867	11.8224	14.2838
Gpa33	-0.158006	0.140241	0.425435	0.583442	0.411948	0.687206	0.404068	0.507158	0.486254	0.215042	0.261433	0.427996
Dedd2	-0.142341	0.140375	3.08237	3.22472	8.0099	7.81377	8.50746	9.11577	8.01064	6.61399	8.3883	6.99087
Wwc1	0.118032	0.140575	5.37931	5.26127	32.3416	39.7722	39.4895	38.3109	41.7058	40.5988	40.0025	40.2054
Sms	0.105698	0.140763	1.76661	1.66091	2.12801	2.00685	2.24771	2.27326	2.37304	2.12957	2.36592	2.77226
S1pr4	-0.231943	0.140948	0.811871	1.04381	1.37278	1.14852	0.616909	1.19177	0.827818	0.898608	0.768038	0.547855
Tigar	0.230325	0.14108	2.50235	2.27202	2.70957	4.12688	4.13943	4.56799	4.28706	4.58139	5.01653	4.8053
Usp1	0.13348	0.14108	4.16005	4.02657	13.6452	16.254	16.0985	15.3277	15.718	17.0275	16.01	18.9238
Ncam1	-0.17574	0.141478	1.08971	1.26545	1.69717	1.12386	1.20876	1.63981	1.12874	1.15135	1.32395	0.927891
Med22	0.117725	0.141754	4.10155	3.98383	13.1572	14.8549	16.5681	14.8907	16.4787	16.9017	15.979	15.3474
P2rx7	-0.301738	0.141861	1.05596	1.3577	0.947024	1.52463	1.84404	2.0855	1.25575	0.76438	0.934904	1.42638
Tada2b	0.157807	0.14193	2.77401	2.6162	4.30011	5.33462	5.74733	5.23859	6.69132	5.64479	5.53883	5.55028
Clip1	-0.178063	0.141936	2.50252	2.68058	4.52263	5.54991	5.70685	5.96371	4.17677	5.5496	4.68186	4.35263
2010111I01Rik	-0.139271	0.141948	2.58604	2.72531	6.30057	5.18778	5.72323	5.29702	5.81417	4.61623	4.84853	4.80765
Gpbp1	0.285673	0.142048	4.46523	4.17956	13.9516	19.19	15.799	20.2611	23.0949	16.4143	24.5096	21.2403
Pir	0.111141	0.142334	3.22705	3.11591	6.93899	8.52971	7.73083	7.55126	8.09657	7.85833	8.93444	8.60252
Nhej1	-0.163945	0.142372	2.19179	2.35573	4.75323	3.9647	3.34448	4.5315	3.53683	3.42204	3.43321	3.89872
Gch1	-0.128415	0.142423	1.12382	1.25224	1.36254	1.57817	1.30077	1.29764	1.37851	1.27256	1.16488	0.927371
Bnip3l	-0.114997	0.142639	6.05388	6.16888	75.9012	71.4104	68.36	68.3788	60.5141	62.8345	73.1591	65.8968
Nipsnap3b	-0.105078	0.142811	3.63754	3.74262	13.247	12.4347	11.7721	12.1326	10.4154	11.7658	11.1487	12.5508
Cd44	0.138723	0.142965	5.81061	5.67189	42.4724	53.3744	49.9224	55.1198	55.2842	54.4165	55.016	55.7982
Rarres2	-0.313942	0.143056	1.22687	1.54082	3.06413	1.56185	1.39642	1.8724	1.4293	1.65335	1.06106	1.25912
Abi2	0.446949	0.143133	1.18628	0.739335	1.19534	0.195051	0.256881	1.35541	1.29451	1.05411	1.26636	1.51065
Rtn4	-0.412208	0.143407	3.32092	3.73313	13.752	11.2848	11.4317	12.8799	9.61655	12.078	10.5546	5.21599
Fam172a	-0.696373	0.143497	0.688082	1.38445	2.98934	3.56105	0.645984	0.551163	0.698969	0.482198	0.576409	0.697355
Cpne2	-0.146165	0.143588	0.574716	0.720882	0.483279	0.879351	0.515311	0.747009	0.549259	0.510691	0.410099	0.491
Gm5160	-0.217789	0.143653	2.84836	3.06615	7.31547	7.9197	6.91555	7.38086	5.56823	5.02156	6.6262	7.91862
Cbs	-0.195412	0.143851	2.83088	3.02629	8.72278	6.23365	6.69473	7.14103	5.98779	6.62756	5.23205	6.71552
Gpx7	-0.163138	0.144254	0.960134	1.12327	1.26445	0.791766	1.3716	1.34028	0.885161	0.915594	0.978452	1.00511
Atoh8	-0.192402	0.144264	0.508514	0.700916	0.826258	0.598683	0.525672	0.567476	0.472289	0.407258	0.659577	0.191099
Pcdh18	-0.105285	0.144328	0.939069	1.04435	0.961574	1.11293	1.00961	1.17233	1.00186	0.722646	1.02106	0.938837
E2f5	-0.185447	0.14441	1.8246	2.01004	2.68593	3.20226	3.39978	2.86253	2.22285	3.28926	2.30121	2.44934
Myc	-0.135188	0.144497	3.37654	3.51173	12.1233	9.13383	9.89387	10.6828	9.58389	9.41349	9.44103	9.11063
Kbtbd7	0.225964	0.144582	2.30756	2.08159	2.21589	3.65793	3.51682	3.74415	3.83972	3.96504	4.16406	3.83994
Epb41l5	0.230933	0.144606	2.38061	2.14968	2.79316	3.273	4.58137	3.28541	4.55813	3.54991	4.65745	4.14028
Nop16	0.09855	0.144906	4.29276	4.19421	16.5433	17.873	17.9867	16.8622	18.2749	17.9368	17.5785	20.7617
Rdx	-0.0908087	0.144974	5.01041	5.10122	35.2535	33.5812	29.9109	34.8244	31.325	31.4849	30.36	31.7747
Pnrc1	-0.194184	0.145065	4.30213	4.49632	27.4128	20.0666	20.5007	19.1624	17.607	19.001	19.0323	19.3153
Prom1	0.267695	0.145131	5.07899	4.8113	21.3876	33.1889	32.5004	23.2347	33.3479	34.0617	32.841	31.0287
Dusp14	0.28389	0.145191	3.2797	2.99581	8.55775	6.66487	6.62593	6.24708	7.81872	11.8307	8.71962	7.08814
Plek2	-0.077748	0.145195	4.96736	5.04511	31.6364	33.944	30.9544	31.6073	28.7778	29.0874	31.6883	31.7065
Crct1	-0.351704	0.145319	1.40845	1.76015	2.69353	3.12066	1.81223	2.07592	2.16057	2.2504	1.44388	0.977687
Smarcb1	0.142214	0.145323	3.42428	3.28206	7.84941	8.70025	8.76323	9.6833	8.72849	9.58454	9.67532	11.0821
Dyrk1a	0.189627	0.145363	3.14517	2.95555	5.6493	8.05197	7.64676	5.95765	8.15363	7.97158	7.52107	7.7541
Rpl4	0.084486	0.14544	9.71845	9.63396	726.587	817.014	850.575	785.28	834.178	838.36	866.159	827.612
Wdr4	0.187926	0.145538	2.26152	2.07359	3.22785	3.15571	2.94718	3.52689	3.3085	3.20487	4.11057	4.70938
Dusp16	0.217281	0.145609	3.19241	2.97513	5.07992	7.3007	7.31545	8.10986	7.86426	8.369	8.46092	7.88738
Zcrb1	0.100527	0.145703	4.01043	3.9099	13.6694	13.6311	15.8501	13.1157	15.2163	14.4856	15.1772	15.6056
Crybb3	-0.812989	0.145734	3.00274	3.81573	24.4637	4.66656	14.4737	16.6103	9.33105	5.47963	7.57784	6.18773
Tns2	-0.0835715	0.145791	3.46978	3.55335	10.9188	10.0681	10.5194	11.5005	10.4117	10.2847	9.34018	10.3153
Mrps5	-0.100545	0.145819	2.23724	2.33779	4.57668	3.76721	3.75906	4.162	3.58785	3.96212	3.62962	3.68909
Pwp2	0.178347	0.145961	2.88402	2.70567	4.50431	5.27054	5.94189	6.55912	6.01764	6.32608	6.21385	7.00717
Acot9	0.154423	0.146164	4.93248	4.77806	21.7211	28.6713	28.049	27.9372	28.6004	30.2727	29.6792	29.619
Sf3b6	0.194602	0.146279	5.74821	5.55361	37.775	51.4113	53.6207	42.8403	51.8335	54.776	51.6019	52.8486
Uqcrfs1	0.180415	0.1465	6.02591	5.84549	46.5546	58.3873	65.2363	57.4378	65.2359	66.3129	66.6322	58.7823
Ube2g2	0.522179	0.146511	4.8956	4.37342	11.8672	31.6465	23.8409	16.6862	35.0449	25.2892	25.0703	30.7777
Hpf1	0.179619	0.146529	3.12964	2.95002	5.44521	7.06389	7.37261	7.19484	7.38166	7.32628	7.44338	8.95792
Rab19	0.114043	0.146619	2.97774	2.86369	6.57596	6.24529	6.87748	5.49157	7.30829	6.93293	6.84269	6.44974
Tomm5	-0.746693	0.146967	3.93541	4.6821	14.2507	27.111	33.2681	28.5636	31.59	11.9527	9.93499	10.8698
Zfp85	-0.109404	0.147087	0.971871	1.08127	0.945831	1.27086	1.20295	1.05913	0.81712	1.08783	0.938679	1.01217
Tk1	-0.202876	0.147134	2.74891	2.95179	8.56103	5.65806	6.81421	6.20398	5.78444	5.22573	5.61776	6.30479
Gatsl3	-0.191999	0.147136	4.37646	4.56846	27.69	19.4117	22.1535	22.3746	18.5494	20.4889	21.7445	18.4786
Smim5	0.203764	0.14727	1.56436	1.36059	1.43806	1.60826	2.14195	1.17633	1.75679	1.8917	1.93615	2.26844
Hexdc	-0.15394	0.147308	2.13185	2.28579	4.31324	3.40265	4.41779	3.46132	3.82222	3.20837	3.31577	3.21287
Pcsk4	-0.215563	0.14749	0.669546	0.885109	1.19544	0.547029	0.990557	0.721009	0.706807	0.511718	0.728575	0.435061
Sik3	0.152426	0.147615	2.57864	2.42621	3.52384	4.68009	4.37848	5.03852	4.76572	5.02369	4.96097	5.15117
6030458C11Rik	0.192807	0.147621	3.11405	2.92124	5.79365	7.56611	5.49563	7.71001	7.20552	7.775	7.46506	8.2195
Id1	0.108942	0.14788	5.98527	5.87633	56.2206	55.6512	65.1062	54.5656	61.9733	66.1742	62.0402	59.3966
BC117090	-0.571748	0.147996	1.74727	2.31901	7.15764	3.16537	3.71545	2.86926	2.02582	3.73753	3.03021	1.19884
Rbbp5	0.431431	0.148048	2.8439	2.41246	2.60585	3.31125	6.18217	6.19499	5.61013	6.47544	6.03029	6.64842
Btbd19	-0.28619	0.148051	0.412687	0.698877	0.361355	0.382198	0.920712	0.921002	0.300187	0.217242	0.216415	0.631023
Ranbp9	-0.146866	0.148163	3.16393	3.3108	9.06608	7.74969	8.60547	10.4612	7.83047	7.91084	8.60134	7.54126
Dnajc1	-0.120703	0.148203	1.62189	1.74259	2.72017	2.10394	2.08774	2.517	2.11924	2.0271	1.94386	2.22816
Tor1b	0.367008	0.148313	2.0914	1.7244	2.47335	2.10559	2.42577	2.22647	2.23759	2.53373	3.5368	5.35472
Fip1l1	0.283987	0.148337	2.59809	2.3141	3.43464	4.79826	2.78881	5.27766	4.84263	5.05628	4.96004	5.37306
Nsdhl	-0.106926	0.148515	5.11434	5.22126	40.8004	35.2649	35.2143	34.276	33.4994	31.7746	33.7507	35.6405
Ppfia4	0.181415	0.148537	1.3282	1.14678	1.08961	1.04259	1.42975	1.31769	1.66632	1.14325	1.87598	1.41846
Chpt1	-0.168386	0.148585	0.544924	0.71331	0.52276	0.464125	0.677734	0.931868	0.565902	0.335327	0.502044	0.442509
Psip1	-0.150958	0.148789	2.88967	3.04063	8.42047	7.07025	6.51735	7.0215	5.83043	6.2827	6.29452	7.31323
Akr1b3	-0.115957	0.148983	5.33516	5.45112	47.5393	42.0498	42.6044	39.1983	42.3943	38.7592	39.7784	36.7464
Magi3	-0.19345	0.149044	3.12412	3.31757	7.07797	10.439	8.93975	9.75678	7.36376	8.0903	8.2239	7.23983
Commd7	0.122755	0.149161	3.35242	3.22966	7.52796	8.10581	9.72046	8.30084	9.17864	9.74834	9.05572	8.8916
Clk3	0.206147	0.149389	2.82975	2.6236	4.08426	4.85354	6.6156	5.36478	6.31655	6.33912	6.00618	5.79093
Gzmm	0.255264	0.149403	1.09722	0.84196	0.992601	0.756489	0.869444	0.577767	0.670012	1.39043	1.56069	1.04945
Eif2a	0.209847	0.149715	3.54242	3.33258	6.82824	9.63204	10.5308	9.73202	10.6096	10.0775	10.8289	11.1143
Bcat2	-0.213984	0.150112	3.58872	3.80271	17.1106	11.4888	12.1851	11.7168	11.4358	10.4405	11.4255	10.8528
Pdp2	0.133402	0.150187	2.84214	2.70874	4.9601	6.09377	5.1684	6.00389	6.11314	6.74886	5.5603	6.31227
Gm10778	0.0891053	0.150216	0.9772	0.888094	0.85286	0.814403	0.888354	0.848044	0.918184	1.07438	1.10118	0.796489
Rffl	-0.0992648	0.150284	3.37935	3.47862	9.17938	10.2999	11.0411	10.1483	9.20599	9.83273	8.83168	9.78763
Mtf2	0.306031	0.150325	2.947	2.64097	3.31886	6.01398	6.31547	5.83068	6.78919	7.34556	6.78387	5.98866
Snx18	0.151272	0.150355	2.54944	2.39816	4.06498	3.7143	4.38857	5.00078	4.59782	5.26645	4.38565	5.21653
Kpna1	0.911227	0.150444	2.58095	1.66972	5.14665	1.89779	1.23676	1.57168	1.36704	7.32429	6.73415	7.41012
Pop5	-0.34224	0.150504	2.81266	3.1549	10.3451	5.30496	7.29797	9.60274	7.13016	6.06216	5.75638	5.28107
Slc37a4	0.211414	0.15053	2.42249	2.21108	2.69723	3.75026	4.33525	3.9052	4.3948	3.80465	4.43606	4.86206
Lcat	-0.196408	0.150544	0.384435	0.580843	0.616544	0.413045	0.246189	0.758238	0.351929	0.181757	0.351142	0.345002
Arrdc4	0.1979	0.150595	4.67011	4.47221	19.1039	22.7108	24.8448	18.7007	23.9028	27.1919	25.868	21.2726
Clasrp	-0.0513914	0.150671	2.52174	2.57313	4.83432	4.94961	5.05456	4.96757	4.51748	4.62992	4.77823	5.05954
Xlr4a	-0.217557	0.150677	2.5203	2.73785	6.87786	5.77637	5.45396	4.74743	3.94575	5.53118	5.22415	4.38811
mt-Nd5	-0.440994	0.150721	8.20747	8.64846	573.538	391.407	350.523	326.175	367.806	217.146	375.387	251.116
Unc13d	-0.158054	0.150809	1.57365	1.7317	2.73266	2.32768	1.88967	2.38977	2.3474	1.7858	1.93233	1.87073
Rbm4b	0.0483941	0.150814	1.0817	1.03331	1.0186	0.980349	1.10019	1.09016	1.14578	1.02516	1.14892	1.14899
Gm28035	-0.381263	0.150982	0.297861	0.679125	1.04016	1.13235	0.095952	0.378585	0.277381	0.188586	0.223109	0.229829
Zmiz2	-0.0508751	0.15105	4.68292	4.73379	26.0386	24.5542	25.3682	26.5122	24.2101	25.4137	23.9362	25.2155
Ptpre	0.119849	0.151118	1.41938	1.29953	1.32822	1.24017	1.79714	1.51635	1.70508	1.66832	1.58772	1.74011
Lsm2	-0.309548	0.15112	2.38459	2.69414	6.99482	5.83738	4.45025	4.88778	3.47062	4.94772	3.34778	5.43202
Fhl3	-0.292265	0.151326	1.24286	1.53513	2.25885	1.34068	1.56136	2.61076	1.75527	1.44633	0.962555	1.37166
Twf1	0.118237	0.151377	5.28067	5.16244	30.5118	36.931	34.7838	37.4627	37.5169	37.5865	36.3229	40.1626
Fn3k	0.15641	0.15139	0.641478	0.485068	0.499705	0.210584	0.468955	0.439035	0.564009	0.720381	0.584255	0.389082
Fam114a1	0.121817	0.151512	1.67386	1.55204	1.82394	1.95291	1.97787	1.97736	2.44464	2.41174	1.77594	2.17684
Amotl2	0.530376	0.151708	4.64181	4.11144	12.1992	25.8183	9.73935	22.4805	22.8468	26.5233	22.4669	24.2182
Iba57	-0.132848	0.151768	1.27618	1.40903	1.49843	1.57529	1.54	2.04305	1.46994	1.2956	1.63169	1.30599
Il18bp	-0.105256	0.15184	0.563657	0.668913	0.592008	0.672464	0.451242	0.65352	0.586137	0.431061	0.382656	0.520539
Ankrd13c	-0.51173	0.151907	2.59873	3.11046	7.23209	7.67892	7.59693	8.05844	7.99092	3.23718	3.11244	7.59424
Srp72	-0.512183	0.151984	3.74413	4.25631	18.6695	22.3724	21.089	12.1351	21.4742	10.6127	9.85434	10.3804
Ccdc173	-0.122245	0.152062	1.10234	1.22458	1.49411	1.28897	1.46519	1.11903	1.05065	1.27482	0.992881	1.28572
Fuca2	0.188385	0.152064	2.83541	2.64703	3.98589	6.16529	5.57031	5.55808	6.14069	6.07081	5.98294	6.36086
Lad1	0.0608272	0.152107	7.22282	7.16199	134.584	139.454	150.23	145.054	147.026	152.882	147.361	146.33
Atp1b3	0.237587	0.152193	8.31203	8.07444	198.705	293.337	297.592	299.804	311.855	323.869	318.217	313.442
Sc5d	0.14124	0.152205	6.05801	5.91677	51.3163	63.0596	67.2036	57.2745	68.5697	64.2801	64.4384	65.3045
Glt8d1	-0.0970056	0.152531	2.40719	2.50419	4.41149	4.70409	4.53902	5.05919	4.25677	4.34576	3.89793	4.7518
Nr4a2	0.242025	0.152559	2.82786	2.58583	4.83928	6.24375	4.09339	5.03011	6.37462	6.60114	4.73877	6.90034
Luc7l2	0.281455	0.152603	3.53394	3.25248	5.73098	9.38287	10.0025	9.72735	10.8796	10.427	9.87759	11.1904
Eif1b	0.106244	0.152905	3.96986	3.86362	14.0866	12.4163	13.7785	14.0109	16.0293	13.6698	15.2242	13.8733
H2-Q6	0.161286	0.152987	0.889001	0.727715	0.517997	0.584388	0.614008	0.937394	0.645022	0.963556	0.969146	0.849146
Lpxn	0.189695	0.15311	1.01673	0.827034	0.867553	1.07559	0.77444	0.440036	1.15832	0.946606	1.0373	0.958017
Cyp2d22	-0.118829	0.153197	0.760648	0.879477	0.792621	0.761245	0.875521	0.934484	0.823714	0.81512	0.65574	0.50334
Pcolce2	-0.070101	0.15327	2.35305	2.42315	4.35502	4.51754	3.97451	4.62998	4.04508	3.96734	4.21936	4.20888
Pla2g15	0.195628	0.153286	2.57523	2.37961	3.25879	4.83633	4.02466	4.87218	4.81802	5.32604	5.25309	4.48138
Rgl2	-0.107638	0.153313	4.11295	4.22059	17.9835	16.5366	18.5695	17.5437	17.5501	14.5121	16.2614	17.0465
Camk1	-0.162782	0.153341	1.78414	1.94693	3.56535	2.61794	2.80366	2.51718	2.53119	2.66284	2.51126	2.09828
Dmxl1	0.15725	0.153596	1.18193	1.02468	0.74728	1.17868	0.969896	1.28472	1.3142	1.17523	1.14778	1.45068
Blmh	0.152975	0.153621	4.4903	4.33732	15.85	19.8627	20.1852	21.4209	20.4761	22.152	21.3135	22.0008
D930048N14Rik	-0.118003	0.153664	3.87715	3.99515	15.2494	13.8764	15.7949	14.9269	15.2671	12.1767	13.736	13.759
Heatr1	0.0809249	0.153761	1.90295	1.82203	2.44473	2.68204	2.30923	2.72365	2.54199	2.72264	2.87517	2.82818
Misp	0.259802	0.153868	1.38806	1.12826	1.02379	1.10808	1.38178	1.24702	2.42784	1.42778	1.08667	1.70216
H2afy	0.124565	0.153885	4.47266	4.34809	17.1173	18.181	21.2768	21.2231	20.745	21.5187	21.2284	21.3256
Las1l	0.0986962	0.153924	3.04674	2.94804	5.98676	6.95217	6.86101	7.11995	6.69198	7.45825	7.32787	7.60564
Hspa1l	0.185042	0.154265	1.21263	1.02759	0.64496	1.09332	1.15964	1.32258	1.3675	1.15897	1.41521	1.33703
Atp6v0a2	0.331153	0.154549	2.73411	2.40295	2.69042	5.54105	5.65352	3.87159	5.63958	5.96292	5.34672	5.67902
Hcn2	-0.239214	0.15465	1.50369	1.7429	3.44483	1.96624	2.14512	2.02668	1.58519	1.9388	2.0506	1.78981
Ebag9	0.142312	0.154746	3.30255	3.16023	6.66527	9.06479	8.45451	7.75647	8.56402	9.21382	9.02703	8.67522
Mrps35	0.0879659	0.154837	2.24372	2.15575	3.16798	3.47642	3.81832	3.38565	3.70904	3.60229	4.05385	3.59386
Dbr1	0.296844	0.154944	3.07683	2.77998	3.9381	6.05792	7.81588	6.24321	6.9255	8.40174	7.10597	7.3913
Pknox1	0.129824	0.155075	2.47505	2.34522	3.45629	3.98013	4.21512	4.76037	4.57746	4.58739	4.33959	4.74248
Hspb2	-0.517929	0.155513	0.996375	1.5143	2.20149	1.15501	1.82045	2.42204	2.16657	0.391079	1.40422	0.495689
Prr5	0.119105	0.155559	0.598383	0.479279	0.501756	0.460889	0.355737	0.269746	0.538594	0.65435	0.422888	0.450786
Mrgbp	0.268711	0.155711	2.32388	2.05517	2.65678	3.18726	3.58034	3.25345	3.3346	5.80487	3.42805	3.81113
Depdc7	0.273586	0.155894	1.87436	1.60078	1.22889	2.19488	2.54509	2.3524	2.81199	3.15068	2.27853	2.48341
Terf2ip	0.0744566	0.155969	2.82804	2.75358	5.23845	5.95311	6.0854	5.73007	6.02251	6.05179	6.41647	5.92319
Hebp1	0.121658	0.155993	1.85015	1.7285	2.12191	2.33367	2.44565	2.36282	2.75152	2.42141	2.26149	3.03626
Isca2	-0.183198	0.156084	2.95314	3.13634	9.34957	7.90297	7.97195	6.2308	6.6783	6.22376	6.96234	7.14458
Msmo1	0.156823	0.156128	4.80059	4.64377	20.1876	24.15	27.1828	25.0045	26.9009	28.9925	26.8066	24.9244
Tspan12	0.137178	0.156202	2.02349	1.88631	2.59732	3.02906	2.91427	2.2924	2.71557	3.35969	2.94411	3.27656
Aaed1	-0.105291	0.156338	4.81392	4.91921	31.2183	29.7963	28.7342	27.4092	28.9808	27.384	28.0043	24.3604
Mtmr2	0.0583771	0.15662	3.44905	3.39067	9.64416	9.89282	9.37856	9.05519	9.42394	10.2589	9.80127	10.222
Ubqln4	0.136	0.156869	4.22935	4.09335	13.8977	16.1537	16.5394	17.9403	17.2346	18.6068	16.4827	18.803
Sumo3	-0.866841	0.157117	3.83435	4.70119	23.4053	25.0968	27.0381	24.6436	25.5679	7.35451	5.80335	26.4169
Nov	-0.157834	0.157139	2.2844	2.44224	3.96426	4.86788	4.46182	4.4837	3.144	4.27631	3.83048	4.33279
Hcls1	0.181857	0.157146	1.25246	1.07061	1.1355	0.943974	1.22321	1.10848	1.16576	1.33384	1.94411	1.16513
Mtfr1l	0.138566	0.157213	2.40145	2.26288	3.58384	3.42803	3.97961	4.24987	3.73704	4.31636	4.9047	4.2398
Ganab	0.102796	0.157439	5.09261	4.98981	28.0346	32.6484	29.2821	33.4563	32.4603	33.0834	32.2869	34.7082
Diexf	0.110419	0.157509	1.53395	1.42353	1.49968	1.57993	1.74936	1.91995	1.93393	1.64302	1.94194	2.08229
Pnrc2	-0.102068	0.157512	5.48213	5.5842	44.7209	48.7873	49.3543	45.2146	46.7579	39.7576	45.8688	42.7532
Cacfd1	0.0960957	0.157524	3.21356	3.11746	6.84759	7.66937	8.11987	8.14289	7.99884	8.67663	7.91153	8.54209
Sept4	-0.145553	0.157599	0.441661	0.587215	0.707812	0.320548	0.470529	0.536063	0.359254	0.435377	0.408067	0.238578
Dyrk1b	-0.244681	0.157653	2.36587	2.61055	6.89215	4.29631	4.34474	5.22762	3.79585	3.75997	4.28388	4.85288
Txndc17	0.0856524	0.157703	8.15089	8.06524	292.956	254.329	268.689	253.256	286.275	273.11	292.646	281.231
Brat1	-0.108516	0.157716	1.76875	1.87726	3.14865	2.51567	2.34776	2.73059	2.38762	2.35727	2.43311	2.45312
Gstt2	-0.143031	0.157727	2.4933	2.63633	5.96295	5.01759	5.31048	4.65175	5.35213	4.35008	4.63517	4.24867
Grifin	-0.815191	0.157821	1.89027	2.70546	10.9283	1.86633	6.36772	6.18555	3.37047	1.15299	3.12787	3.86201
Insl3	-0.0723879	0.157979	0.614417	0.686805	0.602052	0.5952	0.666476	0.576541	0.562256	0.408103	0.556326	0.60452
Sphk1	0.169667	0.15805	0.94883	0.779163	0.94308	0.721477	0.542305	0.681295	1.09715	0.762317	0.747726	1.14941
Esyt1	-0.113182	0.158122	2.17493	2.28811	4.31372	3.53701	3.56218	4.17394	3.53988	3.66508	3.19267	3.68256
Phtf2	0.139092	0.158283	1.43129	1.2922	1.05982	1.6427	1.48233	1.66208	1.71369	1.68374	1.68617	1.70402
Slc30a4	0.204074	0.158423	2.62314	2.41907	3.32188	5.33994	4.44064	4.48837	4.6996	4.99089	5.18384	5.82318
Extl2	0.20142	0.158464	2.56057	2.35915	3.05619	4.29191	4.60465	4.76001	4.39345	5.31085	4.96795	4.96289
Ears2	0.180127	0.158544	1.50408	1.32396	1.06304	1.60316	1.7812	1.63003	1.79297	1.90332	1.56362	2.11375
Derl1	0.0758829	0.15859	5.43675	5.36087	36.5362	40.3158	41.6289	42.1377	41.7504	43.3209	41.7484	42.4542
Rhot2	-0.2409	0.158622	3.0811	3.322	6.79507	9.94622	9.73432	9.92019	9.17737	7.13421	6.90935	6.83293
Ranbp6	0.205604	0.158807	2.42384	2.21824	2.65805	4.37806	3.6613	4.11261	4.52121	4.62047	4.26559	4.07392
Dffa	0.136924	0.15887	4.15875	4.02183	12.9176	15.6538	15.481	17.2266	16.9955	17.0222	17.4745	15.9861
Gan	0.970284	0.158887	2.62241	1.65213	0.487817	5.57742	0.565335	5.37008	5.46341	4.78309	5.41832	4.99311
Ubxn4	-0.119202	0.158908	4.70006	4.81926	31.3463	25.7464	24.7918	27.4709	25.5002	25.5446	24.128	24.8259
Six5	-0.164946	0.159012	2.05287	2.21781	3.80771	3.22802	3.65847	3.94532	2.83891	2.84331	3.02735	3.98844
Tln1	-0.0997387	0.159028	3.61688	3.71662	12.5419	12.3149	10.6786	13.1855	11.3353	11.4931	10.8984	11.3552
Mbip	0.11844	0.159189	3.24128	3.12284	6.70865	8.52763	8.09675	7.61838	7.97478	8.7924	8.8643	8.22383
Polr3d	0.0973249	0.159268	3.22232	3.12499	7.28803	7.02556	8.35636	8.30748	8.58942	8.20847	8.52372	8.02132
Rasl11b	0.336667	0.159376	4.31607	3.9794	9.26904	17.3633	17.4835	16.7587	19.6624	18.2911	19.8317	17.9584
Mtcl1	0.186718	0.159477	1.82484	1.63812	1.64328	2.2243	1.94453	2.74022	2.71991	2.64672	2.61442	2.21256
Tspyl1	0.10887	0.159558	4.40159	4.29272	16.9221	19.5959	19.5245	18.4762	19.4888	20.0756	22.2534	18.8727
Fbl	0.0893976	0.159582	4.29535	4.20595	18.5568	16.0754	17.4886	17.7887	18.6412	17.5061	18.4636	20.0093
Rps6ka4	0.058046	0.159641	5.05178	4.99373	29.047	30.3253	32.2314	31.9462	32.9797	32.0084	31.5865	32.118
Sdr42e1	0.100949	0.159825	5.74232	5.64137	44.3048	53.0973	51.4572	47.2798	51.5345	54.6786	50.6608	53.3441
Sh3gl1	-0.143469	0.159846	5.09666	5.24013	43.681	35.7805	35.3484	33.1603	31.345	34.6004	32.8409	34.1795
Lcmt1	0.0727236	0.15988	3.1759	3.10317	8.06117	7.33252	7.89143	7.12198	8.16494	8.22404	8.20521	7.57191
Gm10638	-0.445544	0.159914	1.89379	2.33933	6.28352	2.92815	4.216	3.39513	3.55593	3.53439	2.63977	1.53619
Bbs7	0.122217	0.159957	1.94228	1.82007	2.24032	2.55526	2.4583	2.90174	3.12452	2.73632	3.0231	2.51857
Vta1	0.0643872	0.15996	3.85216	3.78777	13.5094	12.1794	13.4389	12.178	13.4397	13.4447	13.2158	13.6697
Lim2	-0.623118	0.160108	1.0503	1.67342	3.4644	0.468845	2.72693	3.23554	1.13537	0.939637	1.45488	0.809114
Aimp1	-0.129982	0.160204	3.43474	3.56472	11.8205	9.90272	12.161	9.65662	9.75175	10.2685	9.52564	9.72107
Ifit3b	0.220115	0.160304	4.23085	4.01073	11.7875	16.7545	16.8362	15.6726	15.7144	20.6761	17.5308	17.5132
Acot6	0.0697672	0.160424	0.779036	0.709269	0.528399	0.732428	0.677014	0.609225	0.706185	0.656265	0.756875	0.746451
Ift52	0.0552704	0.160503	4.46651	4.41124	20.3868	19.9528	21.1397	19.6588	21.7532	21.8227	20.7867	20.1163
Aldh3b1	-0.128207	0.160506	2.52975	2.65796	6.01514	4.61461	5.20588	5.49147	4.9217	5.21808	4.47678	4.51439
Tldc1	0.175263	0.160513	2.54119	2.36593	3.15043	4.59054	4.50137	4.53153	4.84566	4.82562	5.14117	4.48875
Mical3	-0.322908	0.160659	1.40895	1.73186	1.82292	2.43573	2.33558	2.76251	1.09099	1.19888	2.09375	2.49551
Rgs11	-0.196892	0.160844	1.03641	1.23331	1.9318	1.04163	1.20364	1.31631	0.977294	1.03122	1.26683	0.944103
Sugp1	-0.0767816	0.160849	2.86912	2.9459	7.17354	6.39926	6.85339	6.42267	6.34772	6.12014	6.00284	6.77761
Tfap2e	-0.140126	0.160995	2.63727	2.7774	5.90399	5.23903	6.44567	5.88965	4.6831	4.87361	5.34107	6.07844
Slc46a3	-0.382707	0.161015	2.31622	2.69892	5.53095	5.37127	6.28276	4.86582	4.95698	3.33959	2.41428	5.96993
Rbsn	0.129922	0.161018	2.21068	2.08075	2.60849	3.54416	3.29563	3.54645	3.50913	3.58736	3.61436	3.81009
Ddr2	0.143225	0.161156	1.33336	1.19013	0.964582	1.48533	1.2363	1.48243	1.39772	1.65042	1.40763	1.63524
Cyb5b	0.0704867	0.161161	5.65593	5.58545	43.1545	47.5428	47.8716	49.7449	49.5075	48.8434	48.858	50.4902
Apex2	0.0692375	0.161403	0.739173	0.669935	0.64155	0.541483	0.531911	0.652935	0.629121	0.677017	0.773567	0.60219
Scarf2	-0.158155	0.161502	1.95186	2.11001	3.3616	3.12915	3.29789	3.48689	2.7662	3.69916	2.6089	2.50728
Spink2	-0.253028	0.16151	0.404295	0.657323	0.900449	0.538869	0.313424	0.610766	0.639852	0.287105	0.117889	0.300174
Qtrt2	0.146993	0.161862	1.74393	1.59694	1.57303	2.1331	2.05546	2.39944	2.45108	2.54441	2.21326	2.20225
Clca4a	-1.0479	0.161954	0.463097	1.511	4.01023	0.054182	2.70193	2.37458	0	0	2.39553	0.06345
Rnf225	0.146184	0.162255	2.12067	1.97448	2.64744	3.59958	2.75873	2.7824	3.2428	3.2603	3.81785	3.10764
Fam131c	-0.352889	0.162307	1.84584	2.19872	5.00263	2.94467	4.46919	2.42968	3.04213	2.80708	2.79467	1.85911
Zfp362	0.0668	0.162411	4.47177	4.40497	18.8682	20.5211	21.218	20.2023	21.7513	20.2969	21.8919	20.8546
Kin	0.124756	0.162519	3.05149	2.92673	6.56878	7.21493	5.9343	6.75364	8.14807	7.38292	6.47619	7.24049
Zfyve1	-0.116938	0.162521	2.05743	2.17437	2.90536	3.64239	3.78801	3.78233	3.13448	3.13356	3.33732	3.04971
Rrs1	0.295756	0.162615	3.85338	3.55762	7.186	11.3536	12.5509	13.0271	12.8123	14.3704	12.4426	14.2931
AC155937.1	-0.187068	0.162685	0.461001	0.648068	0.596568	0.272542	0.644769	0.804628	0.247493	0.392425	0.425417	0.449934
Togaram2	-0.107669	0.162689	1.00129	1.10896	0.99414	1.25794	1.18219	1.20271	1.16046	0.816531	0.958177	1.08944
Rexo5	-0.0825303	0.162696	0.726185	0.808715	0.791206	0.661721	0.770965	0.785979	0.663554	0.57048	0.803106	0.589728
Smim13	0.166302	0.162783	2.60911	2.44281	4.31403	3.72567	4.87289	4.92511	5.75821	5.1394	5.26655	4.32963
Kansl1l	-0.131639	0.162833	2.43145	2.56309	4.03276	5.09716	5.25462	5.35522	4.43438	4.10655	4.50115	4.54657
Cd200	-0.126279	0.162931	0.693543	0.819822	0.760399	0.696635	0.710382	0.900516	0.580935	0.759624	0.423242	0.72781
Ubap2	-0.106645	0.162936	4.09742	4.20406	16.9075	18.2606	16.4634	18.1584	16.3049	14.4425	16.1604	17.7225
Rpap2	0.118924	0.163132	2.48755	2.36863	3.54683	4.23595	4.37191	4.5626	4.56534	4.23785	4.96957	4.68488
Aldh1a2	-0.228384	0.16322	0.539865	0.768249	0.599632	0.848475	0.55817	0.826481	0.40018	0.583915	0.153792	0.745897
Gm45837	-0.184741	0.163366	0.416873	0.601614	0.485202	0.675125	0.321573	0.612468	0.355819	0.308517	0.552959	0.152986
Primpol	-0.143731	0.163368	1.19392	1.33765	1.86195	1.59637	1.37441	1.31261	1.20516	1.23932	1.15514	1.57387
Lias	0.0896386	0.163395	2.90792	2.81828	6.31361	5.46348	6.33039	6.14204	6.22898	6.44033	7.08417	6.29758
Slc22a15	-0.0734625	0.163411	1.38526	1.45872	1.98254	1.68937	1.73251	1.60421	1.70262	1.57405	1.53961	1.63541
Ly6c1	-0.290912	0.163462	1.40065	1.69157	1.8241	2.97772	1.52139	2.84321	1.46905	1.80194	1.33274	2.01094
Rnf43	-0.171399	0.163472	1.92937	2.10077	2.84466	3.25614	3.32479	3.78339	3.52904	2.73581	2.44842	2.60727
Klc1	0.172559	0.163491	4.86689	4.69433	19.9206	27.514	27.2859	25.6278	27.5139	29.5143	28.7899	26.9699
Ankrd12	-0.196597	0.163507	3.51895	3.71555	15.302	10.7703	10.1661	12.9007	10.5575	10.3788	10.5013	10.4165
Tmx2	0.119152	0.163536	4.4458	4.32665	16.5061	19.4915	20.2588	20.2571	20.4099	19.6886	20.9971	22.151
Ckap4	0.133589	0.163679	6.55428	6.42069	71.6035	88.1937	89.7964	90.6055	91.3476	97.3865	89.4312	93.9424
Rgs19	-0.175598	0.163694	1.2606	1.4362	2.17682	1.90304	1.39515	1.42759	1.46983	1.5759	1.20829	1.34564
Hspa1a	0.194392	0.163785	7.51261	7.31822	125.985	158.704	177.452	178.236	184.656	184.663	189.794	168.078
Lrrc46	-0.220885	0.163821	0.466775	0.68766	0.874501	0.661873	0.553767	0.390451	0.253153	0.185149	0.577584	0.55698
Amotl1	-1.25587	0.163852	2.51493	3.77081	11.2318	13.2908	11.9396	14.3475	13.9229	1.13727	1.30346	13.5274
Hist1h4m	-0.294267	0.163914	0.48513	0.779397	0.701508	0.528329	1.10601	0.584807	0.618663	0.046168	0.361264	0.665156
Cul5	0.25309	0.163934	2.45416	2.20107	2.46324	4.13296	3.42118	4.68806	4.56079	4.5795	4.70975	4.09044
Ptgr2	0.160101	0.164038	3.25456	3.09446	6.01544	7.69755	8.47321	8.20775	8.20858	8.39508	8.95501	8.63269
Tnnc1	-0.630523	0.164214	1.22836	1.85888	2.72425	1.66256	2.2944	4.29913	2.37947	0.592433	2.6602	0.52996
Nek7	-0.855946	0.164251	2.30297	3.15892	6.5205	8.95147	8.54423	7.90933	8.58521	1.54603	8.12645	1.6625
Crygc	-1.06334	0.164357	5.08782	6.15117	149.53	18.0683	96.165	90.4742	39.4788	30.7239	39.4939	24.7245
Cavin2	-0.183924	0.164375	0.833552	1.01748	1.0501	0.91548	0.921495	1.22572	0.548347	0.987456	1.04908	0.599457
Fgf18	-0.247035	0.164513	1.08298	1.33001	1.76361	1.38898	1.13049	1.84004	1.50341	1.24399	1.14077	0.674605
Lamb2	-0.0900519	0.164635	3.13135	3.22141	9.13861	7.89564	7.64954	8.70086	7.89655	8.02106	7.65285	7.48961
Akr1b10	-0.146217	0.164814	4.39293	4.53915	26.7638	21.233	20.9735	20.543	18.57	20.5964	20.3584	20.5813
Eif2ak1	-0.0807215	0.164911	3.12426	3.20498	8.28453	9.12905	7.69742	7.84029	7.80579	7.87237	7.51772	7.68673
Nudt6	-0.324029	0.165038	1.83609	2.16012	4.64393	3.01737	3.58375	2.83976	2.61383	1.93189	2.14329	3.87953
Mlph	-0.161428	0.165092	1.57868	1.7401	2.29088	2.17241	2.06873	2.88716	2.26415	1.61567	1.99972	2.108
Gosr2	0.201626	0.165281	4.79231	4.59069	17.5725	25.174	24.8645	25.8098	27.746	26.1989	25.8405	27.093
Cox7a2l	0.0906925	0.165505	8.18779	8.0971	277.026	270.195	293.963	251.783	298.344	289.381	303.387	272.226
Fuk	0.0740867	0.165678	2.33049	2.2564	3.73152	3.52336	3.84432	4.02668	4.34106	3.82054	4.1138	3.86091
Arl4d	0.250156	0.165895	2.604	2.35384	2.82362	4.5816	4.4181	4.90509	4.68322	6.03312	4.82385	4.86909
Dalrd3	-0.222495	0.165969	4.5145	4.73699	32.352	24.2898	27.3092	20.1793	22.7648	22.62	20.8681	21.2315
Tmem55a	-0.0932944	0.166047	3.84375	3.93705	15.078	13.6672	13.9814	14.5792	12.6281	12.7926	14.9247	13.1968
Abcd3	0.124899	0.166082	4.93842	4.81352	25.7949	28.428	25.9495	28.4231	27.5731	34.2886	28.03	29.1999
Ik	0.240143	0.166175	6.00874	5.76859	39.4032	59.1442	55.3809	63.4668	63.1859	60.1614	63.6134	66.7641
Uvssa	-0.119126	0.16633	1.87354	1.99267	3.30789	2.80237	2.67569	3.16636	2.67888	2.32517	2.97502	2.70769
Ercc1	-0.162077	0.166332	2.15508	2.31715	4.67612	3.65198	4.44664	3.28856	3.32612	3.63853	3.18544	3.68543
Defb14	0.601213	0.166375	0.957886	0.356673	0.610873	0	0.668845	0	0	1.33484	1.34487	1.60036
Esrp2	-0.0561206	0.166387	5.4593	5.51542	42.8939	45.9271	44.0448	46.1801	43.8054	42.6458	41.0228	44.5931
Sucla2	0.158701	0.166459	3.9107	3.752	11.8586	11.6223	12.8611	13.6462	14.1187	11.7182	15.9612	14.6874
Pxmp4	-0.0772381	0.166469	3.39352	3.47076	10.8963	10.2367	10.1829	9.10645	9.49295	9.46119	9.49201	9.58929
Hars	0.115419	0.166488	4.71341	4.59799	20.6579	22.8661	23.7154	25.9256	24.0439	26.6396	24.3968	25.9462
Supt20	-0.0810651	0.166522	3.14719	3.22826	8.19798	8.18794	8.5784	8.52804	8.38507	7.05593	8.2017	7.85471
Arg1	-0.14678	0.166601	5.92815	6.07493	68.791	74.479	68.013	55.805	59.4394	63.7804	59.5508	56.9854
Zfp112	0.126369	0.166615	0.673573	0.547204	0.30237	0.626307	0.373014	0.567789	0.674398	0.590669	0.575449	0.542481
Ube2e3	0.393279	0.166654	3.05425	2.66097	3.62885	8.11935	5.02014	5.29629	8.69308	5.25047	7.17349	8.61395
Tap1	0.225312	0.166988	2.98771	2.7624	4.2573	6.78631	6.71962	5.70761	6.51384	6.365	7.27649	7.6433
H2-DMb1	-0.173187	0.16704	2.41139	2.58458	5.66301	4.78737	5.63913	4.05681	4.80264	4.26898	4.44339	3.8126
Nrbf2	0.226735	0.167046	3.29839	3.07166	5.52235	9.09396	7.79255	7.6311	7.8756	9.7285	8.684	9.15947
Erg28	0.15545	0.167147	3.91401	3.75856	10.4924	12.738	14.3527	12.8434	13.0843	14.2271	13.6465	15.4383
Kifc5b	0.156753	0.167197	1.41812	1.26136	0.978557	1.70527	1.46107	1.50699	1.62144	1.66326	1.60715	1.80197
Pthlh	0.188003	0.167266	3.00348	2.81548	5.62638	5.77323	5.35082	7.61533	7.1193	7.9495	6.13017	6.98242
Map10	0.19843	0.167288	1.93933	1.7409	1.60947	2.69741	2.64665	2.54737	3.11034	2.74541	2.60628	2.89715
Usp18	0.205321	0.167291	1.92909	1.72377	3.01038	2.04283	1.78922	2.49686	3.11967	2.91081	2.36803	2.87571
Entpd2	-0.21456	0.167453	2.97979	3.19435	9.97329	8.10978	7.47367	7.28829	7.46733	6.71751	8.04917	5.54926
Abl2	0.331134	0.167498	1.93691	1.60577	1.67349	3.09965	2.62309	1.16093	2.88659	2.72359	2.72751	2.98402
Selenoo	-0.0849605	0.167535	3.47121	3.55618	11.0704	10.8541	10.5947	10.5401	10.4453	11.0971	9.40858	9.49692
Mtus2	-0.055571	0.167552	0.975195	1.03077	1.13	1.04757	0.945015	1.05412	0.930496	0.995903	1.03936	0.90086
Rab7b	0.117245	0.167679	5.0536	4.93636	31.2838	28.0482	29.1113	30.1266	31.8614	29.2462	31.4005	36.7774
Ldlrap1	0.0871746	0.167759	4.5329	4.44573	19.532	20.2629	21.766	21.6907	22.7473	22.9924	22.7471	20.2255
Mettl3	0.101627	0.167842	2.11302	2.0114	2.7184	2.8541	3.46229	3.13167	3.57367	3.20684	3.33236	3.20132
Cdc20	-0.159288	0.167942	3.93836	4.09765	14.1451	16.189	14.9593	19.6787	13.8981	13.8722	14.5719	15.0107
Pno1	0.076033	0.167944	4.61474	4.5387	21.166	22.4479	22.6533	22.7389	22.3548	22.7626	23.3434	25.6714
Klf10	0.216003	0.167986	2.66676	2.45076	3.47307	4.78131	4.76091	4.99637	5.62144	5.72515	6.01821	4.20264
Pdzd7	-0.127745	0.168161	0.535877	0.663622	0.753784	0.460465	0.690023	0.454522	0.479409	0.387696	0.558272	0.381129
Il1rap	0.0928114	0.168407	0.943506	0.850695	0.650474	0.797252	0.940251	0.837652	0.867011	0.958653	1.03741	0.836166
Sp3	0.195217	0.168462	4.48659	4.29137	14.4481	18.4601	20.2988	21.9591	21.1083	22.0252	21.2741	21.276
Fam69a	-0.105605	0.16851	2.57365	2.67926	5.2928	5.66841	5.59183	5.08519	4.81689	4.39169	5.57957	5.08655
Dus2	0.149234	0.169263	2.35875	2.20951	3.7295	2.86763	3.94354	4.06083	4.29111	4.34186	4.1231	3.78017
Tmem265	-0.685792	0.169449	0.455504	1.1413	0.395935	4.06712	0.407879	1.3772	0.371955	0.436403	0.314546	0.364863
Hgs	-0.0921341	0.16945	4.80121	4.89334	31.5453	27.23	26.8455	29.4941	26.4606	28.2141	27.1721	25.7367
Urgcp	0.18982	0.169552	2.88831	2.69849	4.46927	5.61163	5.67437	6.35627	6.20574	7.08739	7.09583	5.36976
Tmem19	0.0919874	0.169557	3.67158	3.57959	11.0333	10.5328	10.7754	11.5016	12.9728	10.7022	11.9354	11.465
Pgk1	0.0694787	0.169705	6.24941	6.17994	66.497	69.642	73.7686	76.5027	74.5807	74.4565	75.3795	75.906
Fam84b	0.250995	0.16974	3.633	3.38201	6.51609	10.7814	10.8006	10.3044	10.9957	11.8328	10.9321	11.8975
Pdxdc1	-0.0769328	0.169749	4.52693	4.60387	23.3172	24.4355	22.2719	23.2896	23.5119	21.1859	22.9065	20.7271
Fgfrl1	-0.214023	0.169793	0.395402	0.609425	0.298372	0.623107	0.362591	0.886728	0.468266	0.216364	0.253779	0.336664
Rab14	0.132703	0.169802	4.09948	3.96677	12.2554	15.5249	15.1424	15.9033	15.6915	17.077	16.1632	15.6742
Itga5	-0.125978	0.16981	0.563578	0.689556	0.844859	0.554738	0.509171	0.562965	0.530768	0.585242	0.435622	0.369528
Ssbp2	-0.0516509	0.170034	2.75226	2.80391	6.36641	5.84048	6.03682	5.70695	5.84051	5.84064	5.53838	5.73588
Cmah	-0.639556	0.170299	2.9471	3.58666	8.00039	14.0958	10.9852	11.7939	4.06249	10.5348	11.7862	3.73745
Txndc5	0.623302	0.170404	4.3159	3.6926	19.6253	19.937	6.47349	7.65952	18.197	19.7033	17.5954	20.2903
Luc7l3	-0.179717	0.170438	4.34145	4.52116	27.1093	19.8516	21.1671	20.3957	20.7005	20.6111	18.717	17.2657
Xpo7	-0.0693415	0.17045	1.88571	1.95506	2.69306	3.01146	2.76848	3.04825	2.90128	2.52397	2.67256	2.69332
Adck1	0.145552	0.170472	2.08779	1.94224	2.30076	2.94885	3.12162	3.0601	3.48307	3.59551	2.88907	3.07565
Gm2007	0.115302	0.170852	0.980531	0.865229	0.742199	0.808444	0.958545	0.784446	0.983568	0.736113	1.09185	1.10436
Rpl29	-0.283578	0.170945	7.20818	7.49176	247.906	137.468	187.377	160.645	155.368	144.433	143.141	144.853
Pgrmc2	0.0785841	0.170989	4.33318	4.2546	18.4423	17.2664	18.9913	17.6985	17.5282	19.3829	19.8957	19.9179
Ube2q1	0.151648	0.171019	4.01432	3.86268	11.0288	14.5204	14.8296	14.1542	14.915	15.3261	14.3823	16.0615
Tmem214	0.108	0.171037	3.03169	2.92368	5.76949	6.49706	6.92765	7.23902	7.01129	7.02298	6.95975	7.74128
Aldh3b3	-0.655039	0.171208	0.765974	1.42101	1.76768	1.8009	1.7239	1.43482	0.0585635	0	1.76413	1.85791
Lrrc31	-0.151018	0.17125	0.454416	0.605434	0.397674	0.653879	0.343477	0.725343	0.375216	0.26944	0.398401	0.443967
Tsen15	0.143961	0.171325	2.39866	2.2547	4.21913	3.60473	4.12823	3.20877	4.12632	3.96922	4.11352	4.93549
Acp1	0.0881561	0.171476	4.60765	4.5195	20.5798	21.2712	24.3139	21.744	24.553	23.7075	22.6672	22.6455
Hnrnpm	0.502562	0.171653	5.26254	4.75998	13.3505	32.6125	30.2299	34.7805	41.4161	42.3182	31.302	35.5845
Kyat1	-0.105423	0.171674	3.57667	3.68209	12.7459	11.633	12.1869	10.8538	11.9609	9.92867	11.0069	10.9153
Cpne8	0.0840691	0.171761	3.90204	3.81797	12.1604	14.1696	13.8213	12.3712	13.621	14.2638	14.2201	13.7052
9030624J02Rik	0.0691036	0.171874	2.22335	2.15424	3.76954	3.46414	3.11862	3.47714	3.65381	3.74296	3.69601	3.58762
Sprtn	0.306929	0.171876	2.79714	2.49021	2.78007	5.95096	4.92302	5.40355	6.12304	6.02621	5.60738	6.05783
Arfrp1	-0.192355	0.172001	2.94921	3.14157	9.95029	6.86667	7.92091	6.89218	6.8883	6.23254	7.49391	6.34212
Gm12216	-0.239428	0.172229	0.883809	1.12324	1.68093	0.95546	1.40775	0.783884	0.986042	1.05267	0.688265	0.684477
Zfp868	0.17575	0.172276	2.19647	2.02072	2.65888	2.70927	3.72835	3.22515	3.89081	3.01611	4.0174	3.47864
Glrx5	0.112695	0.17233	3.76713	3.65444	11.0796	10.1686	12.7652	12.5378	12.6462	12.8982	12.2438	12.6803
Tcn2	-0.14667	0.172347	4.70411	4.85078	31.5166	26.2619	27.1711	26.7626	26.6548	26.5596	26.126	21.33
Krt75	-0.22585	0.17254	2.99981	3.22566	9.62769	8.17272	8.60691	7.17647	6.01004	7.91472	5.82893	8.59302
Mpdu1	-0.238492	0.172546	4.06845	4.30694	24.5377	15.3528	19.7973	16.6722	14.7677	16.8134	17.1877	14.5099
Atg9b	-0.154101	0.172548	3.32996	3.48406	10.0921	10.289	12.1382	8.52851	9.63563	8.90104	9.09492	8.61884
Kcng3	-0.0912857	0.172672	0.556407	0.647693	0.521483	0.55121	0.494371	0.708062	0.572025	0.501124	0.381196	0.434992
Nap1l4	0.185572	0.172919	5.3177	5.13213	26.9658	37.7631	38.3046	34.4983	37.9392	36.63	41.6154	39.5191
Tgds	0.0972091	0.172986	2.94137	2.84416	5.90369	6.1401	5.77349	6.96359	6.45889	6.30887	7.13367	6.85142
Dcaf13	0.112484	0.173008	2.28963	2.17714	3.17754	3.65986	3.88254	3.4015	3.89535	4.37278	3.47677	3.85328
Auts2	0.48825	0.173039	2.52509	2.03684	1.16562	3.91133	3.72191	4.64543	4.51314	4.44578	5.28243	4.81996
Nedd9	-0.147704	0.173069	0.52311	0.670814	0.366864	0.661069	0.609956	0.75717	0.601439	0.387094	0.430827	0.341787
Rhox4b	0.159877	0.173225	1.0428	0.882926	0.505377	0.878442	1.0261	1.01857	0.975561	1.12729	1.09669	1.0446
Bccip	0.106007	0.173371	4.53027	4.42427	22.8002	18.8519	20.4104	20.0058	20.8948	23.9962	21.4563	22.1974
Tpmt	-0.116633	0.17349	1.70502	1.82165	3.00731	2.24517	2.53548	2.39586	2.10321	2.3089	2.48689	2.15584
Etfa	0.0449951	0.173551	6.13962	6.09462	65.1868	66.1452	70.0301	68.0919	72.2512	68.562	68.653	68.6158
Snapc4	-0.12346	0.173658	1.53517	1.65863	2.54966	1.87123	2.0247	2.22295	1.96027	1.72399	1.79098	2.135
Aen	0.120034	0.173824	1.84321	1.72318	1.84383	2.3891	2.37383	2.65431	2.59182	2.68037	2.5082	2.57406
Hmgcs1	0.258902	0.173826	6.97624	6.71734	75.66	110.748	110.886	126.908	115.615	135.264	118.98	130.822
Hnrnpa0	0.136476	0.173858	6.66156	6.52509	76.7879	91.2207	101.269	97.0625	98.0946	100.613	98.7981	103.52
Gsta1	0.111902	0.173863	4.63791	4.52601	23.2297	22.7832	22.7484	19.5874	23.3824	21.9498	25.7674	24.6529
Ybx3	-0.0611332	0.173864	7.4854	7.54653	192.322	188.202	184.349	179.192	184.48	179.963	182.387	166.52
Srgap3	0.100202	0.173998	2.16412	2.06392	2.99123	3.35946	3.22546	3.15715	3.72893	3.01739	3.81642	3.40994
Mapkapk3	-0.106847	0.174256	4.9465	5.05335	36.3377	31.201	29.7072	31.9293	31.6713	28.9577	30.424	28.3932
Ube2w	0.123974	0.174299	2.74631	2.62233	5.15518	4.85714	5.95451	4.73338	5.06977	6.07558	6.02012	5.72364
Tmem18	0.113223	0.174551	3.27613	3.16291	7.04184	8.0316	8.99939	7.85987	8.95763	8.75611	9.05073	8.02038
Gramd1a	-0.120094	0.174553	1.60725	1.72734	1.85689	2.43254	2.50674	2.49555	1.87276	2.16655	2.13248	2.02376
Ak6	0.0841517	0.174584	4.33085	4.2467	16.7264	18.9249	18.9692	17.4145	18.1087	19.9866	19.9064	18.562
Atp6v1c1	0.108623	0.174822	3.31396	3.20534	7.07085	8.84529	8.54536	8.54277	9.00973	9.32347	8.43206	9.03588
AW146154	0.102431	0.174897	1.623	1.52057	1.71225	1.84853	1.70178	2.24595	1.98286	2.03702	2.07536	2.23078
Ccdc9	0.274911	0.175002	2.91528	2.64037	3.4416	5.91362	5.7792	6.25942	6.26219	7.03559	5.69769	7.28593
Gar1	0.14381	0.175025	3.59116	3.44735	9.87101	9.66773	9.03444	11.1672	10.5441	10.8233	10.0716	12.9598
Zswim4	-0.0793829	0.175122	3.2827	3.36208	8.91129	8.97069	10.0516	9.23467	8.71278	9.33313	8.79835	8.12092
Axin1	0.12224	0.175128	4.00611	3.88387	11.9056	13.9068	14.2326	15.2073	15.5136	16.0354	14.6908	14.1008
Parm1	0.122427	0.175189	3.8322	3.70977	10.3317	13.3554	12.1678	12.6832	12.8691	12.6907	13.4322	14.0184
Coq8b	-0.145849	0.175191	1.90109	2.04694	3.46929	2.65515	3.06937	3.38617	2.26471	2.78033	2.87613	3.06785
Rb1	0.144939	0.17532	3.14908	3.00414	5.67898	7.79477	7.11649	7.69053	8.00176	7.61538	8.1883	7.69033
Gm14296	0.116252	0.175337	0.975156	0.858904	0.586188	0.999266	0.792671	0.903257	0.977401	0.915104	1.05239	0.921579
Nrarp	0.187272	0.175382	5.66488	5.47761	34.0646	44.465	50.1364	47.3528	50.6576	47.9878	50.998	49.3486
Rbbp6	0.0798916	0.175419	2.71714	2.63725	5.25123	4.86777	5.00326	5.80365	5.66137	5.30789	5.78343	5.55949
Sostdc1	-0.202983	0.17545	1.36184	1.56482	1.76551	1.6483	2.00706	2.47812	1.29686	1.38272	1.54636	2.13101
Kif3a	0.215126	0.175486	2.46476	2.24963	2.72827	4.10842	3.84731	4.54034	4.4354	4.02323	4.43613	5.25696
Psmd4	0.083421	0.175643	5.13887	5.05545	29.4948	33.4638	34.7221	31.5714	35.5707	34.4151	33.9696	33.0251
H2-Eb1	-0.217225	0.175786	3.81626	4.03349	19.7495	14.9445	14.0308	13.4612	13.7136	13.1991	14.601	11.0812
Jmjd7	0.187889	0.175956	2.50558	2.31769	4.13582	3.62126	5.10805	3.2609	4.36048	4.94447	4.35276	5.09708
Snrk	1.42197	0.176014	4.20493	2.78296	0.315885	3.72826	18.7155	17.293	17.4565	19.2619	17.1072	16.0826
Camk2n2	-0.198969	0.176069	0.445661	0.64463	0.958103	0.44618	0.513926	0.393314	0.561474	0.266765	0.322367	0.315365
Wfdc1	-0.243329	0.176113	0.897736	1.14107	1.32047	0.729631	1.12801	1.76998	0.958097	1.09267	0.684819	0.745397
Pcif1	-0.114566	0.176201	3.45733	3.57189	12.1663	9.53627	11.6282	10.4155	9.91105	10.4001	9.85188	9.78341
Set	0.103474	0.176237	6.4421	6.33863	79.6274	79.7182	75.5409	85.124	80.9606	84.5647	82.3621	96.7685
N4bp2l2	0.0720964	0.176255	1.57633	1.50423	1.6281	2.04196	1.8995	1.79355	1.9431	1.96339	2.07679	1.94711
Elk1	0.246101	0.176283	0.883194	0.637093	0.184242	0.566798	0.603655	0.965947	0.784822	0.679073	0.932821	0.998092
Sart1	0.115988	0.176331	4.25828	4.14229	14.4012	16.4898	17.6029	18.404	17.653	18.268	17.753	18.8985
Chmp1a	0.128	0.176404	6.06141	5.93341	51.6391	61.6264	66.6597	61.537	67.2001	69.01	65.3288	61.8077
Ddhd1	0.208564	0.176571	1.76973	1.56117	1.7133	2.33484	1.92255	1.86746	1.90742	2.49052	3.26709	2.12204
2510009E07Rik	0.154262	0.176703	4.93877	4.78451	21.679	28.4414	26.64	30.2607	29.5214	29.4099	29.6349	30.1195
Xpnpep1	0.167671	0.176843	3.70622	3.53855	8.34998	11.2448	11.3971	11.8457	12.3721	11.7772	11.4669	12.6252
Pygo2	1.08785	0.176922	4.2708	3.18294	1.40607	17.9878	6.71177	18.3067	18.2253	16.7481	19.47	18.8795
Atg5	0.156144	0.176982	4.71247	4.55633	18.1676	24.4098	25.0948	23.1127	25.4829	24.7519	24.9673	25.6798
Higd1a	0.160861	0.176996	3.43244	3.27158	9.50206	7.87979	9.01701	8.31008	8.67279	8.82677	11.5863	10.3554
Ncapg	-0.124963	0.17702	1.10836	1.23332	1.13319	1.58867	1.19333	1.52263	1.04361	1.14285	1.33855	1.10988
Ubp1	-0.323557	0.177113	2.65958	2.98313	10.9643	6.64506	5.57128	5.50325	5.38552	5.34156	4.79128	5.79644
Tspan17	-0.28846	0.177137	4.12169	4.41015	27.7535	18.6738	19.7737	16.3882	17.1553	15.1297	13.916	20.0245
Sft2d1	-0.254854	0.177233	2.99385	3.24871	9.55902	6.98336	9.2142	8.48025	8.43506	7.33705	7.50544	5.01872
Tusc1	0.133337	0.177264	2.2456	2.11227	3.65678	3.05155	3.53003	3.08899	4.01975	4.13799	3.74989	3.12874
Stc1	-0.160992	0.177301	0.542602	0.703594	0.539224	0.892728	0.394783	0.731072	0.51381	0.526428	0.341528	0.452148
Zfp330	0.0973074	0.177462	2.61614	2.51883	4.84527	4.6267	5.0426	4.42867	4.72961	5.71363	4.80117	5.33211
Rnf219	0.179491	0.17799	1.68457	1.50508	1.43512	1.97745	1.77132	2.23032	2.08798	2.57648	1.80277	2.44912
Exoc4	-0.111961	0.178099	1.99992	2.11188	3.43283	3.66194	2.81297	3.43039	3.26174	2.88342	2.7852	3.08553
Ip6k2	-0.0941346	0.17824	3.03485	3.12898	7.24394	8.133	8.60513	7.09875	7.37058	7.32367	6.91264	7.18329
Zfp994	0.133473	0.178288	2.09762	1.96414	2.34702	3.10751	3.35616	2.87011	3.33562	3.00976	3.41724	3.3698
Tfap2c	0.200397	0.178349	4.49108	4.29068	14.8882	21.2865	22.0408	16.9837	22.4122	20.4455	22.2272	20.9291
Brap	0.0666704	0.178514	3.45695	3.39028	8.82316	9.99678	9.91527	9.25054	10.3729	10.0957	9.77065	9.6982
Acsf3	-0.117089	0.178555	2.43175	2.54884	5.32312	4.79528	4.51504	4.80171	4.00413	4.60377	4.0189	5.02149
Ccdc84	-0.146221	0.178589	1.97084	2.11706	4.16943	2.78417	3.39398	3.12028	2.94452	2.87551	3.00657	2.8551
Cpeb4	0.282942	0.178828	4.18364	3.9007	9.48169	17.1887	16.3116	14.0777	15.5212	17.4881	17.5392	18.2566
Pigw	0.238262	0.178912	1.46644	1.22817	0.75568	1.55544	1.45821	1.7311	1.87565	1.41328	1.86756	1.93026
2700049A03Rik	0.107669	0.179161	1.66775	1.56008	1.66186	2.15803	1.94354	2.05533	2.30142	1.88507	2.27006	2.27162
Taf11	0.190393	0.1792	3.91022	3.71982	9.55845	14.1719	12.4563	12.9814	13.0668	13.0882	15.2118	14.9033
Ddx19a	0.23429	0.179577	4.10402	3.86973	9.73951	14.7407	14.7583	16.1435	16.4385	16.7833	15.1404	16.47
R3hdm4	0.127626	0.179603	4.70473	4.57711	19.7139	25.5068	24.3882	22.2882	24.061	26.1145	24.2547	25.9477
Rtcb	0.110736	0.179643	5.78546	5.67472	43.2597	50.3344	53.4355	54.0485	54.558	53.309	54.806	53.9648
Lamp1	0.032599	0.179781	7.47922	7.44662	166.188	176.888	174.046	176.877	178.576	176.337	177.509	177.307
Psma5	0.11009	0.179807	5.91146	5.80137	59.2735	47.8211	59.0806	53.7114	59.8608	60.0666	58.5975	58.2569
Arsa	-0.133018	0.17982	2.31506	2.44808	4.25364	4.37312	5.44446	3.87429	4.01842	3.80149	3.96947	4.12109
Rrp7a	-0.163038	0.179859	3.80582	3.96886	18.3701	13.1871	13.8747	13.7067	13.1923	12.2588	12.9184	13.6057
Ndel1	-0.0945784	0.179885	4.37301	4.46759	22.7026	20.3106	20.7788	20.7817	20.913	20.5558	19.9143	17.6604
Trpm3	-0.179419	0.179886	3.03525	3.21467	6.40076	8.89592	8.85681	9.2892	7.46589	6.50311	7.56435	7.30233
Wipf2	0.0517324	0.17989	3.08501	3.03327	7.35323	7.15621	6.71764	7.54274	7.45235	7.55504	7.64859	7.29033
Sh2d4a	0.118529	0.179922	5.71649	5.59796	41.3999	51.6377	46.8588	50.5217	51.7973	50.5121	49.1895	55.002
Vamp1	-0.0978371	0.180029	1.00453	1.10236	0.934978	1.37525	1.10816	1.19325	0.965605	1.01956	0.963716	1.07844
Cnot4	-0.17869	0.18009	1.96632	2.14501	4.49783	3.06946	3.04868	3.22478	3.26555	3.02597	2.73473	2.63561
Dnajb2	0.220243	0.180291	3.71584	3.4956	12.0251	9.27332	10.138	9.85984	9.75475	15.4393	11.9184	12.0505
Tada2a	0.159204	0.180316	2.50406	2.34486	3.29328	4.30191	4.14123	4.69118	4.23437	4.56288	4.58634	5.3665
Pom121	0.180784	0.180594	3.12411	2.94333	5.12037	7.27644	6.68455	7.99248	7.79483	7.67238	7.71565	7.69239
Arpp19	0.156188	0.180862	4.32087	4.16468	20.2057	14.3846	17.8709	15.8052	18.2354	19.6062	19.3954	18.7339
C130074G19Rik	-0.253202	0.180951	0.684524	0.937726	0.478834	0.935042	1.07988	1.26197	0.418031	0.829556	0.426375	0.802952
Peli1	0.0840176	0.181002	2.37419	2.29017	3.96771	3.86113	3.69713	4.04559	3.66877	4.43741	4.34859	4.32073
Hnrnph2	0.228721	0.181119	4.2719	4.04318	11.1709	18.2277	17.2766	16.2715	18.3244	18.3625	17.5319	19.0863
Cyth1	-0.231434	0.181131	4.40567	4.6371	22.1508	24.149	24.7045	24.6173	20.3807	24.2228	14.8243	22.6492
Csrp3	-0.292398	0.18122	0.305333	0.597731	0.336153	0.527738	0.327532	0.935484	0.551355	0	0.372722	0.0948734
9930021J03Rik	-0.188724	0.181388	2.12579	2.31452	3.8935	3.82323	3.86118	4.33648	2.4092	3.86021	3.77828	3.58279
Arfip1	0.169689	0.181503	4.91102	4.74133	20.3474	28.9275	27.9183	26.7042	29.1784	28.4444	28.6142	30.1357
Ythdf2	0.0840722	0.181611	4.43317	4.3491	18.0207	18.4689	20.5638	20.6043	20.9715	21.4059	20.5909	19.4915
Zfp687	0.418735	0.181629	2.36431	1.94558	1.27612	4.3555	2.82998	3.71539	3.78356	4.60623	3.89748	4.35207
Ndufaf8	0.118551	0.181684	4.46905	4.3505	21.3925	18.5524	19.9598	17.8728	20.4441	21.4653	23.495	19.3882
Dnajc8	0.0893021	0.181823	5.68362	5.59432	47.4231	46.3372	50.6416	45.0231	48.316	55.3985	50.3798	47.833
Pou2f1	0.262442	0.181893	1.11275	0.850303	1.00032	0.638794	1.25078	0.431894	1.34976	1.28477	0.776454	1.2933
Ercc5	0.165808	0.181999	2.99617	2.83036	4.93968	5.90927	6.58513	7.22121	6.5818	6.82637	7.71794	6.83432
Gm10282	0.0945489	0.182331	2.83386	2.73931	5.82288	5.3987	6.08945	5.42372	5.70017	5.8065	6.84407	6.22363
Cryzl1	0.153707	0.182373	3.10486	2.95115	7.19621	6.95592	6.66719	6.15488	7.29607	7.38556	9.32237	6.62851
Nme7	-0.0801742	0.182426	2.27944	2.35961	4.52952	3.89877	4.10399	4.01847	4.03913	3.87282	4.01994	3.50693
Vti1a	-0.0542492	0.182635	2.20293	2.25718	3.5822	3.7024	3.88555	3.96149	3.50714	3.44094	3.69684	3.77984
Fhdc1	0.871336	0.182898	4.11379	3.24245	3.03423	18.1477	4.65592	17.362	16.0263	16.1285	15.9445	17.1812
Ccser1	-0.0881316	0.182932	0.725371	0.813503	0.667483	0.810922	0.809046	0.746402	0.538034	0.798665	0.582806	0.706436
Ust	0.136835	0.182952	0.582329	0.445494	0.257148	0.23454	0.488129	0.489004	0.411602	0.602062	0.586109	0.401101
Acp6	-0.0943227	0.182992	2.08578	2.1801	3.7943	3.20565	3.74235	3.41115	3.18485	2.91938	3.48104	3.41827
Parn	0.239906	0.183152	3.99413	3.75423	8.84258	13.7892	13.3843	14.8344	15.5151	15.7386	13.8373	14.7203
Ppp2r5c	0.147817	0.183264	5.00121	4.8534	22.852	30.1688	29.2729	30.0294	31.3457	31.4178	32.3694	29.0684
Pias4	-0.169015	0.183455	3.69067	3.85968	16.6765	12.2455	13.4264	12.1491	12.7446	11.9109	12.4337	10.6605
Nmnat3	0.116944	0.183459	1.9119	1.79495	2.42083	2.31475	2.49139	2.66234	2.77392	2.26692	3.01125	3.05455
Lgals7	-0.18391	0.183471	6.1719	6.35581	99.6636	70.0061	79.3126	77.3798	67.408	65.2071	74.1298	78.4113
Kifc1	-0.13965	0.183682	2.03499	2.17464	2.89239	3.42568	3.76733	4.05887	2.78369	3.3442	3.03078	3.25751
Ddx41	-0.110888	0.183794	3.97405	4.08494	18.7534	15.072	15.3137	15.0138	14.9067	14.8545	14.4835	14.6183
Cnksr1	-0.132247	0.183816	5.14663	5.27888	44.8603	33.6931	36.5604	37.018	36.0046	34.3126	33.8518	33.5739
Usp14	0.0826224	0.183821	3.29432	3.21169	8.66747	8.40532	8.20025	7.80602	8.35503	8.78932	8.39472	9.76641
Zbtb17	-0.0848436	0.183898	3.55609	3.64093	12.4614	10.6835	11.55	11.2691	10.666	10.1365	11.6152	10.6787
Supt16	0.153502	0.183916	3.77841	3.6249	9.14944	12.2581	11.7509	12.5006	12.4195	13.4636	11.9213	13.1363
Atn1	-0.123428	0.183936	3.94718	4.07061	17.9394	14.202	14.5844	16.7641	14.4818	13.5521	14.508	15.2023
Txndc12	0.102701	0.183939	5.72209	5.61939	45.2809	48.0837	51.2272	48.2247	53.4559	53.7975	54.6148	45.783
Insig1	0.160911	0.183956	6.60689	6.44598	74.0103	94.633	96.553	81.5582	95.4404	108.296	93.4451	89.6655
Prkar2a	-0.0689384	0.183969	3.80316	3.8721	14.1045	12.6682	13.5078	14.3482	12.6853	13.2876	12.3883	13.5054
Mbtps2	0.188053	0.184292	1.52444	1.33638	1.11241	1.65117	2.06732	1.36696	1.94804	1.5988	1.94369	2.03674
Ube2v2	0.186629	0.184328	3.19537	3.00874	5.2778	7.46648	8.11985	7.65731	7.79463	8.48069	7.96868	8.41498
Actg1	0.401714	0.1845	9.34596	8.94425	713.704	394.993	391.918	528.461	731.491	453.671	737.458	728.182
Ugt1a6a	-0.174505	0.184569	3.25387	3.42837	8.29485	10.1353	10.39	10.3946	8.61616	10.324	8.08874	7.36645
Fadd	-0.119448	0.184579	3.09762	3.21707	9.58053	7.33278	8.59261	7.84098	7.81611	7.10183	7.75129	7.58958
Pmepa1	-0.143776	0.184583	2.1023	2.24607	3.92382	3.53946	3.37181	4.18294	2.99218	3.95147	3.40325	2.90573
Bag6	-0.0908716	0.184634	4.86595	4.95682	33.6126	28.4762	28.0579	30.3789	29.1058	27.6418	27.4023	28.5247
2700062C07Rik	0.062926	0.184763	3.64418	3.58125	11.4633	11.069	10.7149	10.6469	12.2981	10.7934	11.4263	11.5388
Mrps23	0.13598	0.184823	3.7614	3.62542	10.0463	11.5789	13.1281	10.8168	13.2642	12.7434	13.093	11.2414
Casp7	0.11768	0.184898	4.46645	4.34877	16.8853	20.5954	21.1754	19.1238	22.0361	20.5057	22.1245	19.8498
Psma4	0.0680018	0.184985	5.56353	5.49553	42.9688	43.1248	47.071	43.419	44.1814	44.7628	48.7044	47.6737
Adam33	-0.128926	0.185167	0.518155	0.647081	0.668398	0.569059	0.368581	0.678627	0.337346	0.571381	0.368649	0.462527
Eps8l2	-0.0650739	0.185214	6.49993	6.56501	94.6712	98.2339	96.0348	86.2348	92.1332	89.4344	88.7895	87.7234
Pelo	0.619617	0.185233	3.62961	3.00999	2.75871	11.0441	11.703	6.32268	11.4572	12.051	9.75042	12.4275
Vps53	0.175481	0.185343	3.82433	3.64885	10.2134	12.307	11.4585	12.3159	15.8766	13.7515	11.1532	12.3088
Cd81	-0.121552	0.18543	4.60946	4.73101	24.3893	27.5476	22.974	27.6248	22.424	25.9417	22.0443	23.4169
Npnt	0.329275	0.185469	1.6243	1.29503	1.24935	1.32722	1.53692	1.73003	1.76737	3.6979	1.90247	1.39395
Aldh1a7	0.0615393	0.185564	3.32288	3.26134	8.89631	8.59238	8.1769	8.70398	8.95807	8.7473	8.64396	9.71103
Nln	0.127747	0.185601	2.24142	2.11367	2.79469	3.63135	3.83306	3.13052	3.73869	4.01323	3.66831	3.50815
Cerk	0.185901	0.185602	3.91016	3.72426	10.0218	11.8525	12.0518	15.5022	14.829	14.3077	13.277	13.7673
Ipo11	0.0912937	0.185632	2.03814	1.94684	2.75894	2.95998	2.54249	3.18956	2.9466	3.13461	2.99571	3.36426
Eif4h	0.125007	0.185721	6.06099	5.93598	50.8476	62.5207	64.5157	64.1092	65.9216	68.0305	66.2234	62.9775
Samd8	0.559365	0.185738	1.95804	1.39867	1.97188	0.230739	2.43602	2.84517	2.91718	2.84041	2.95227	2.83279
Fbxl14	0.220752	0.185741	4.00672	3.78597	9.20338	14.4371	14.1414	14.1805	14.6003	15.9794	15.0371	14.7177
Cdc26	0.296997	0.186248	2.37501	2.07801	2.57322	3.44164	3.68389	3.27529	5.42481	3.42073	5.41237	2.97579
Zc3h18	-0.0580731	0.186483	2.55964	2.61771	4.89204	4.98145	5.21609	5.47811	4.82588	4.6714	4.96123	5.1337
Farp2	-0.109181	0.186507	1.37907	1.48825	1.94248	1.75061	1.63934	1.9	1.7151	1.83796	1.31256	1.56853
Pcdhga6	-0.198181	0.186547	0.386789	0.58497	0.304771	0.717728	0.383735	0.632421	0.323816	0.191015	0.185604	0.563348
Lce3b	-0.264915	0.186569	0.815537	1.08045	1.77173	0.783162	0.980454	1.04309	0.749984	1.17804	0.493685	0.68518
Rabggta	-0.109648	0.186682	3.38612	3.49577	11.6009	9.19225	9.99972	10.4622	9.6443	9.11655	8.96081	10.139
Braf	0.11939	0.186715	2.64324	2.52385	3.99592	4.99173	4.72384	5.38503	5.10962	5.00205	5.54803	5.34387
Gm45736	-1.16246	0.186735	2.22187	3.38433	10.9163	6.72628	11.8426	9.05478	5.58301	5.44846	10.1561	0
Bfsp1	-0.479451	0.186863	2.85364	3.3331	10.1555	4.38673	11.2937	12.9621	6.64085	4.99422	6.9592	6.48835
Sfswap	-0.0993962	0.186888	3.05841	3.1578	6.84	8.53332	8.07055	8.35794	7.49824	7.17306	7.12125	7.53792
Cfp	-0.318899	0.186949	1.21931	1.53821	2.64308	1.92797	1.64335	1.5235	2.17604	0.738202	1.3859	1.23133
Mcfd2	0.0609606	0.186977	4.20178	4.14082	15.257	17.2271	17.0478	17.1078	17.4215	17.6921	17.4842	17.0164
Armc5	0.116379	0.187186	2.83613	2.71975	4.95982	5.43954	5.59148	6.44458	6.61883	5.75577	6.35979	5.86462
Phkg2	-0.204839	0.187273	2.88401	3.08885	10.2399	6.58659	7.10876	6.57846	6.67728	6.24992	6.44897	6.16233
Bid	0.173684	0.187347	2.57214	2.39845	3.30919	4.62541	5.29406	4.06459	5.00337	4.98205	4.98911	4.81507
AW209491	0.173361	0.187358	2.59712	2.42375	3.47788	5.02111	4.03264	5.10865	4.74887	4.80653	5.10527	5.5771
Dbil5	-0.253035	0.187475	0.545613	0.798647	1.23503	0.710776	0.633367	0.465907	0.507528	0.600129	0.615046	0.165139
Hgfac	-0.109744	0.187729	0.590594	0.700338	0.65061	0.507706	0.727873	0.621133	0.683034	0.37755	0.452519	0.526947
Pprc1	0.18442	0.187855	1.99853	1.81411	1.9116	2.44312	2.45631	3.41275	2.92772	3.04195	2.94782	3.06798
Pctp	0.152291	0.187894	1.27414	1.12185	0.985473	1.20034	1.27548	1.25641	1.49318	1.00885	1.68178	1.5474
Tmem184a	-0.229735	0.188176	4.10357	4.3333	20.9169	18.7491	19.069	18.0091	11.6865	17.9748	18.9267	17.2067
Polr1e	0.138086	0.188204	1.61541	1.47733	1.38333	1.79154	2.17168	1.84816	2.13238	2.26514	1.9274	1.9437
Cdk5	-0.223003	0.188236	4.34686	4.56986	30.1956	19.0061	22.9797	20.26	21.1934	18.0084	19.7426	18.5932
Slc4a3	-0.169216	0.188257	0.805296	0.974512	0.964404	0.794894	0.762542	1.39894	0.939208	0.655343	0.71511	0.693824
Stx5a	-0.115596	0.188281	2.51596	2.63156	4.82562	5.12147	5.79078	5.08966	5.0144	4.02921	5.00369	4.89397
Tedc2	-0.205798	0.188438	1.58909	1.79489	2.99401	1.7987	2.75612	2.4527	1.8608	2.20173	1.6347	2.39512
Grwd1	0.208056	0.188438	3.33074	3.12268	7.77573	6.40571	8.48236	8.33936	8.48505	8.77346	7.75848	11.6209
Sult1a1	0.288133	0.188568	1.71712	1.42898	1.1726	1.59184	1.60025	2.58977	2.01866	3.0385	1.74262	2.49475
Abraxas1	0.0968096	0.188628	1.77297	1.67616	1.85718	2.51262	2.24904	2.19872	2.46232	2.26968	2.50677	2.4363
Ogfrl1	-0.0658265	0.18922	2.10822	2.17405	3.52897	3.45308	3.35093	3.72687	3.17741	3.18497	3.6481	3.25283
Dctd	0.329981	0.189319	2.32764	1.99766	2.91426	3.89282	1.61473	4.07906	3.82817	3.88941	3.97783	4.4035
Pm20d1	-0.11505	0.189361	2.13655	2.2516	4.05083	3.56871	3.38989	4.07675	3.63822	2.9215	3.64198	3.42746
Nme3	-0.354998	0.18938	3.47084	3.82583	18.4087	11.8048	15.9126	8.6202	11.8426	8.85807	10.5071	9.37277
Artn	-0.121206	0.189395	2.92588	3.04708	6.71697	6.4392	8.10263	7.93124	6.12585	6.49692	6.82271	6.98048
Nrg2	-0.12291	0.189439	2.93716	3.06007	7.29419	6.44326	7.50069	8.21922	6.81195	7.31138	6.62015	5.95491
Mtmr14	-0.114935	0.189622	3.62869	3.74362	13.9007	11.9623	11.1024	12.7723	11.7948	12.0126	11.4019	10.3367
Rab35	-0.0623909	0.189659	4.86572	4.92811	29.7141	27.6713	30.627	29.8457	27.6456	29.7541	28.339	26.9579
Epcam	0.113955	0.189907	5.98155	5.86759	49.7852	56.9851	62.4928	61.1594	60.9311	65.6062	60.7022	61.6291
Vps26b	0.117914	0.190042	3.69855	3.58064	9.28721	11.5075	11.2185	12.0326	12.2583	12.3673	11.304	12.0294
Traf2	0.178493	0.190199	2.72922	2.55073	3.60148	5.44003	5.4719	5.14561	5.6481	6.00015	5.50721	5.38425
Alk	-0.0667741	0.190382	0.878327	0.945101	0.778883	0.941017	1.03731	0.953351	0.907032	0.796582	0.838457	0.812809
Inpp4a	-0.0981518	0.190636	1.17079	1.26894	1.12211	1.49917	1.50031	1.54333	1.17701	1.26525	1.20751	1.3599
Usp5	0.17676	0.190699	4.43229	4.25553	14.0825	18.793	19.298	20.9648	19.9526	21.0494	20.1689	21.2163
Bcl7a	-0.0686126	0.19072	3.26051	3.32913	8.25741	9.50863	9.40714	9.07626	8.3528	8.44079	8.56563	8.98584
Cyp51	0.14822	0.190791	5.61298	5.46476	36.5261	43.0081	45.0257	49.0444	45.0379	51.0203	45.1474	50.9111
Nol10	0.20545	0.190804	2.81334	2.60789	3.73618	5.4577	5.23165	6.24617	5.9855	5.89654	5.55042	6.73581
Plekha2	0.132103	0.190898	4.15184	4.01974	12.8328	17.0205	15.2982	16.0383	17.1818	17.4675	15.5257	16.9931
Apmap	0.27377	0.190963	3.80567	3.5319	6.90947	12.5203	12.0106	11.8646	12.8391	13.4177	12.2579	13.4544
Rnasel	-0.591096	0.190976	2.33917	2.93027	4.09317	7.80397	8.00412	7.36158	6.01614	2.43896	2.24376	7.3767
Psmc3	-0.0535447	0.190984	5.70255	5.75609	54.1239	49.8384	54.4888	53.8642	50.3893	51.2878	53.13	49.5639
Ube2n	0.132821	0.191381	4.11435	3.98153	12.467	16.4111	15.3037	15.2876	15.1612	16.4729	16.1337	17.5988
Anapc16	-0.16924	0.19155	2.51211	2.68135	6.59486	4.67813	5.92608	4.66827	4.60776	4.39146	5.23652	4.61618
C1d	0.100374	0.191603	4.0279	3.92753	12.6776	14.3598	16.0633	13.954	14.7883	15.7362	15.5344	15.2068
Ccdc34	-0.195665	0.19182	2.04308	2.23875	4.89782	2.87607	3.84786	3.47806	3.20489	3.4305	2.89171	2.97898
3110062M04Rik	-0.209513	0.192143	1.13019	1.3397	1.03009	1.69055	1.7176	1.76452	1.36709	1.51653	1.0367	0.892077
Bcl2l15	0.180105	0.192181	2.52034	2.34023	5.11591	3.26612	4.05222	3.98823	4.27629	4.96129	4.43357	5.33925
Plppr2	-0.422007	0.192184	1.46093	1.88294	5.49388	1.822	2.52267	1.86647	1.62591	1.59571	1.73511	2.08051
Rnf183	-0.242144	0.192221	1.32573	1.56787	2.80715	1.48883	1.83138	1.87949	1.91854	1.32859	1.71775	1.13732
Prpf38b	-0.342779	0.192294	2.82952	3.17229	9.62398	6.87516	8.1097	7.66509	6.22168	3.85319	6.23831	9.06409
C1qtnf2	-0.404252	0.192356	1.05777	1.46202	2.02871	1.82858	1.74026	1.45376	1.316	0.277271	1.03571	2.11849
Eif4a1	0.23951	0.192696	6.74559	6.50608	65.8182	95.468	109.958	94.4254	111.571	98.7997	113.431	102.133
Zfp935	-0.254093	0.192737	1.81945	2.07354	2.56392	3.51933	3.46476	3.36506	2.90428	2.74187	1.58024	3.11663
Dut	0.13882	0.192738	4.31021	4.17139	16.1824	15.4046	19.4604	17.2765	19.0112	17.4777	17.6569	21.4517
Pwwp2b	-0.0919652	0.192778	3.84685	3.93881	16.2953	13.3889	14.1223	13.6971	13.6369	13.2735	13.7516	12.9074
March5	-0.0742154	0.192834	4.56367	4.63788	24.6445	24.354	25.0843	21.6542	23.5485	22.077	22.1671	22.8302
Dhodh	-0.0495088	0.193058	1.30299	1.3525	1.54469	1.47403	1.59599	1.60153	1.59385	1.48451	1.4461	1.35124
Slc35c1	0.111034	0.193125	3.46753	3.3565	8.63286	9.17399	8.71679	10.5574	10.0712	9.52548	9.63035	11.0877
Camta2	-0.0672426	0.19317	2.43784	2.50509	5.1171	4.32814	4.74131	4.55001	4.50582	4.41148	4.52968	4.23142
Pcgf6	-0.10226	0.1932	2.72185	2.82411	6.06407	5.73069	6.88391	5.70984	5.47781	6.19479	5.50959	5.24361
Gm6563	0.256123	0.193599	1.46497	1.20885	1.69376	1.21818	1.09433	1.2814	1.27247	2.1984	1.31191	2.45624
Lig4	0.183865	0.193628	1.39781	1.21395	1.04643	1.63568	1.17576	1.4674	1.29629	2.05766	1.81162	1.4421
Pdia6	0.261894	0.193635	5.53886	5.27696	26.4293	40.4951	41.5563	45.6573	41.6152	48.1346	43.6886	48.9227
Ccnjl	0.296787	0.193673	2.47443	2.17764	1.99771	4.05277	4.18731	4.33188	4.53532	4.21743	4.50998	4.99458
Med7	0.564122	0.193912	3.25428	2.69015	1.91793	6.74978	8.06073	7.46722	8.12286	8.97508	8.79244	8.30252
Glod4	0.242333	0.194001	4.00478	3.76245	9.66189	16.4645	12.5663	12.4273	16.1496	12.6566	16.2801	15.4097
Reps1	0.0660401	0.194029	3.62034	3.5543	10.9547	10.6877	10.9187	10.437	11.8137	10.9763	12.0061	10.46
Sod2	0.0584757	0.194207	5.16278	5.1043	33.7363	33.9678	34.2963	31.6594	34.142	36.5178	33.08	35.647
Tbc1d1	0.121335	0.19438	1.03413	0.912795	0.615107	1.02026	0.92754	0.997579	1.12709	0.905284	1.08655	1.0799
Prss8	-0.13355	0.194547	5.90684	6.04039	70.1507	68.6495	63.8153	57.4219	53.2694	65.3856	61.7885	56.2838
Lcmt2	0.0673479	0.194595	2.66476	2.59741	5.09489	4.96774	5.0578	5.08842	4.98572	5.69591	5.0217	5.69955
Usp33	0.537533	0.194607	2.36637	1.82883	0.683224	2.96348	3.77224	4.00257	4.00326	4.48436	3.91004	4.24715
Ppp1r14c	0.0922844	0.194953	4.41563	4.32334	16.9682	19.3225	19.1136	20.8702	20.8926	20.6911	19.3286	20.4911
Rbm42	-0.260086	0.194978	5.00732	5.2674	49.3875	29.4032	36.9209	36.8849	26.282	33.4679	36.1163	29.6588
Tomm34	0.133903	0.195168	4.13639	4.00249	12.3695	15.9038	15.6764	16.5096	17.2425	16.7662	15.8013	16.5669
Morf4l2	0.113542	0.19532	5.36444	5.2509	31.7262	39.389	38.9532	38.8107	39.0421	39.3312	39.9799	42.5211
Eml4	0.0997348	0.19541	2.29375	2.19401	2.99755	3.64479	3.8134	3.90505	4.02521	3.85634	3.80321	3.93121
Zfand1	0.108978	0.19556	2.4855	2.37652	3.92069	4.32249	4.8881	3.71522	4.85013	4.46272	4.42643	4.67222
Timm23	0.0848091	0.195704	5.11538	5.03057	34.5298	32.2517	28.5007	31.7468	34.157	33.0733	34.6132	32.8448
Cdk7	0.20481	0.19584	2.8382	2.63339	3.86446	6.43344	5.55188	5.25652	6.78162	6.16267	6.31035	5.41883
Fancd2	0.140986	0.1959	0.965146	0.824161	0.470456	0.966224	0.831149	0.856006	1.01548	0.861517	0.908086	1.02913
Cep126	-0.120444	0.196069	0.514611	0.635055	0.373358	0.618742	0.63791	0.597465	0.529295	0.272987	0.457838	0.467673
Hat1	0.183712	0.196517	4.46292	4.2792	14.459	19.7814	21.2743	18.8616	20.6273	21.8934	19.0828	22.7875
Mafg	0.0840058	0.196527	3.28162	3.19761	7.49897	7.6562	8.87791	8.74884	8.96851	8.67775	8.68404	8.57201
Nubp1	-0.254367	0.196666	3.22308	3.47745	9.30665	9.54573	11.4884	10.3387	7.25035	10.059	10.5349	6.22394
Camta1	0.0803257	0.196687	1.64654	1.56622	1.92873	2.08226	1.78254	2.06143	2.20767	1.86045	2.24182	2.23015
Atf1	0.357203	0.196797	4.21208	3.85488	7.77509	15.3299	15.5706	17.4571	18.6679	16.9787	16.7237	17.827
Rb1cc1	-0.203879	0.196819	2.0377	2.24158	4.02224	3.63285	3.32674	3.96844	3.89941	3.29443	3.24521	2.18187
Smu1	0.062523	0.196866	4.8913	4.82878	25.4631	28.3523	27.8414	28.1157	28.4094	30.2377	27.7921	28.3275
Clptm1	-0.349031	0.197102	3.59773	3.94676	24.0992	12.2933	10.973	13.1541	11.3618	10.5406	11.2413	11.3016
Ociad2	0.500804	0.197179	3.7395	3.23869	10.893	10.675	11.3179	3.64185	11.2002	12.7079	13.3731	12.2409
Timm17b	-0.194744	0.197283	3.86179	4.05654	20.1495	13.5503	16.1834	13.4969	13.9831	14.3144	13.3374	12.5796
Ces1h	-0.174753	0.197481	1.39947	1.57423	1.63358	2.6636	1.69765	2.02076	1.71721	1.4003	1.84858	1.60685
Gon7	0.153491	0.197563	2.41125	2.25776	3.30056	3.26608	4.25404	4.42711	3.7877	4.41795	4.62826	4.48406
Fam189b	-0.183013	0.197639	2.04536	2.22837	4.12218	2.9818	3.96523	3.7616	3.58137	2.43442	3.53996	3.06402
Nop58	0.132838	0.197685	3.0212	2.88836	5.73049	6.72273	6.38325	6.83199	6.49682	6.95229	6.6743	8.49469
Dlg1	0.685383	0.197737	2.8735	2.18811	0.757634	5.82318	4.65597	5.35814	4.92259	6.667	6.7368	7.20989
Wars	-0.176136	0.198086	2.86353	3.03966	6.33008	7.38895	7.24819	8.01459	7.20894	5.07116	7.16167	5.89753
Zfp688	-0.211331	0.198099	1.72425	1.93558	2.19402	3.2154	3.18588	2.79935	1.82169	2.0184	2.4982	3.00013
Mfsd13a	-0.25329	0.198158	3.02782	3.28111	12.5299	6.69431	8.65924	7.88049	7.39005	7.18089	6.71083	7.35963
Cd320	-0.103933	0.198231	2.04453	2.14846	3.55456	3.0042	3.54947	3.65677	2.76736	3.45244	3.0459	3.26785
Fnip2	0.277459	0.198267	2.95808	2.68063	3.33573	6.31763	6.09652	6.50442	6.97866	6.38462	7.17924	6.56689
Ripor3	-0.200673	0.198284	2.79274	2.99342	8.21633	6.64086	7.18261	5.97978	5.24565	7.61303	5.89241	5.21862
Sf3a2	-0.26935	0.19843	4.28017	4.54952	32.7811	18.8376	20.1169	20.2507	17.7395	19.3745	16.7358	20.0447
Mpzl3	0.148141	0.198511	3.87283	3.72469	9.73623	13.3063	13.2303	12.9758	14.0055	13.9592	13.5528	13.1009
Mras	-0.125139	0.198611	0.959359	1.0845	1.18902	0.9096	1.0926	1.312	0.779214	1.16984	1.00617	0.845696
Ndufaf4	0.663143	0.198771	1.8601	1.19696	0.783447	0.935699	3.41565	0.81213	0.820375	3.6215	3.36391	3.73116
Acads	0.363787	0.198836	3.38881	3.02502	4.03072	9.08231	7.22142	9.52807	10.2376	8.61222	10.3216	8.84292
Mrnip	-0.247039	0.199067	2.3523	2.59934	7.20622	4.57885	4.55017	4.30792	3.95452	3.35137	4.54912	4.68332
Tmem42	-0.171914	0.199155	2.39849	2.5704	5.69537	4.4649	4.69052	4.97815	4.96903	3.37232	4.75436	4.14587
Btd	-0.0768584	0.199236	2.55408	2.63094	5.49306	5.04813	5.31036	4.94075	5.0273	4.35943	4.99567	5.14242
Gm13889	-0.221905	0.199267	0.679844	0.901748	0.676407	0.570628	1.17981	1.12296	0.651783	0.861834	0.593728	0.343708
Dazap2	0.0686211	0.199502	7.43327	7.36465	153.644	175.721	169.232	157.582	173.738	176.624	168.147	168.978
Cdip1	-0.332312	0.199508	2.44793	2.78024	5.79864	5.65292	6.12237	5.91324	2.72422	6.09722	3.73037	6.0889
Mcl1	0.148498	0.199549	6.29217	6.14367	56.7084	71.0746	76.0772	76.942	78.0661	80.3663	75.9804	75.1576
Rdh10	0.185052	0.199623	2.75413	2.56908	3.65429	5.79775	5.34845	5.17445	5.56123	6.18948	5.27389	5.99986
Tmem199	0.111194	0.199856	3.13111	3.01992	6.31842	7.17853	7.54362	7.46469	8.02327	8.32674	7.98579	6.79089
Dennd2c	0.258361	0.200112	3.75914	3.50078	7.66255	13.8018	11.6686	9.10819	11.7066	13.0601	11.7363	13.7705
Akr1c12	0.197149	0.20028	1.03335	0.836203	0.559519	0.650433	1.25581	0.749834	0.98703	0.829308	1.31131	1.08896
Tgfb1i1	-0.153134	0.200313	0.590354	0.743489	0.691549	0.496898	0.592294	0.94872	0.408186	0.59812	0.666071	0.370549
Cry1	0.299346	0.200339	2.96865	2.6693	4.13417	5.79658	7.1917	4.72831	6.1211	9.57578	6.37064	5.76464
Lsp1	-0.112397	0.200454	1.2858	1.39819	1.56304	1.50479	1.87052	1.61883	1.42735	1.19965	1.41374	1.74206
Rgs5	-0.303372	0.200467	1.53064	1.83401	1.95598	2.73678	2.07735	3.75332	1.69539	2.83874	1.74411	1.45395
Rab40c	-0.105069	0.200577	4.31576	4.42083	22.4103	19.5921	19.6456	20.1484	20.1634	18.9461	19.999	16.7442
Pum1	0.290526	0.200814	3.37468	3.08415	6.39584	10.7268	5.77631	7.80091	10.1869	8.82247	11.0473	7.74374
Ptpn2	0.147489	0.200832	3.37573	3.22824	6.63192	8.96139	9.22001	8.92618	9.78483	9.56342	9.28876	8.90378
Atf4	0.113975	0.200859	6.70209	6.58812	87.1587	89.4367	102.459	102.874	97.1795	109.744	97.243	109.022
Polr1c	-0.0402008	0.200865	3.96402	4.00422	15.5077	15.0563	15.339	14.3109	14.599	14.6066	14.9931	14.2339
Rnf149	0.64546	0.200876	4.47303	3.82757	4.7953	21.6734	14.1376	19.4271	20.3053	22.0982	20.5005	21.9907
Rida	0.0898219	0.200973	2.87372	2.7839	5.30711	5.79397	6.4041	6.0913	6.00849	6.60044	6.74485	5.99571
Msra	-0.102869	0.201207	2.16416	2.26703	4.12339	3.90337	3.20935	4.07588	3.66518	3.25787	3.45485	3.56057
Ikbkap	0.162038	0.20121	1.86549	1.70346	1.65112	2.45735	2.2647	2.75967	2.57646	2.77358	2.43396	2.80432
Zfp14	0.176471	0.201245	1.15237	0.975896	1.10708	0.939347	0.88496	0.942931	1.00102	0.867846	1.54884	1.56244
Naxd	0.0747518	0.201409	3.45071	3.37595	10.1258	8.52162	9.86386	9.09313	10.0722	9.78385	10.044	9.83746
Npepl1	-0.170076	0.201486	3.66743	3.83751	16.7811	11.4159	13.3907	12.1462	11.8562	10.9231	11.7519	12.3337
Pcnx3	-0.106444	0.201503	3.06175	3.1682	8.49503	7.71916	7.11764	8.71605	7.39396	6.67464	7.48344	7.89451
Strada	-0.155986	0.201548	1.83422	1.9902	3.88264	2.65532	2.7236	2.74886	2.76427	2.38353	2.75455	2.38072
Csad	-0.0634254	0.201572	4.27543	4.33886	19.0549	18.3428	20.298	19.2967	18.2122	19.0163	19.1115	17.1857
Pgm2	0.110631	0.201575	3.45841	3.34778	8.71095	8.23847	10.1745	9.71618	10.9633	9.32308	9.87043	9.87518
Upb1	0.0894857	0.201639	1.87475	1.78527	2.17031	2.32283	2.75841	2.56502	2.69942	2.78037	2.44428	2.75544
BC016579	0.0884066	0.201842	1.56585	1.47745	1.61977	2.00981	1.78805	1.73476	2.02016	1.98376	1.71101	2.14448
Dopey2	-0.0809781	0.201858	2.45094	2.53192	4.74022	4.98659	4.26092	5.18826	4.30761	4.73656	4.35579	4.48097
Stx1a	0.134018	0.201866	0.680878	0.54686	0.276991	0.353679	0.616407	0.630161	0.579686	0.672253	0.630631	0.533309
Ints2	0.151284	0.201917	1.27144	1.12016	0.85108	1.32876	1.10917	1.45553	1.48855	1.37601	1.18744	1.62567
Eif2b5	0.050852	0.202011	4.89081	4.83995	26.1827	28.209	27.4621	28.7721	28.2376	29.989	28.0581	28.424
Lhfp	-0.142464	0.202056	0.84686	0.989324	0.98207	0.954578	0.854401	1.16217	0.710251	1.14424	0.619431	0.762079
Sln	-0.533476	0.202443	0.486539	1.02002	1.03866	0.458556	0.700407	2.34504	0.649693	0.068792	1.18552	0
Ostf1	0.0873015	0.202558	6.05926	5.97196	56.5211	64.684	67.2181	59.2245	64.8321	68.2271	66.5588	63.2222
Clic1	-0.0377895	0.202655	8.13099	8.16878	291.29	282.231	292.783	280.978	291.478	277.762	271.608	276.861
Gm9242	0.241419	0.202724	0.910161	0.668743	0.193685	0.66164	0.588618	1.02675	0.761102	0.81136	0.838505	1.12662
Mphosph6	0.14202	0.202848	4.30147	4.15945	14.1042	17.9233	18.4554	17.3374	17.023	20.6311	19.0942	18.2978
Snx24	0.205702	0.20295	2.32061	2.11491	2.44832	3.21634	3.39249	4.5125	3.77437	4.34485	3.80398	4.07972
Bcar3	0.30904	0.202982	1.71305	1.40401	0.742672	1.93826	1.9433	2.25428	1.95127	2.69383	2.41869	2.10008
Lgals3bp	0.326954	0.203051	2.08956	1.76261	2.59111	2.02542	2.12377	2.90572	4.19306	2.42472	2.20377	4.7594
Mybl2	-0.101455	0.203077	1.58482	1.68628	2.16852	2.40276	2.25901	2.05287	1.71586	2.29914	1.87712	2.14088
Dhx57	0.0875291	0.203185	2.25005	2.16252	3.61258	3.37991	3.17637	3.76134	3.5715	3.45883	3.93914	4.08631
Cd302	-0.25609	0.203433	1.23523	1.49132	2.08822	1.31248	1.60481	2.35869	1.11108	2.00686	0.989341	1.43244
Lpar1	0.122287	0.203445	2.42084	2.29855	3.4804	4.15778	3.62435	4.48158	4.28246	3.87165	4.76955	4.5377
Als2cl	-0.0769538	0.203554	5.18338	5.26034	37.935	37.7342	37.0082	36.6501	38.1077	31.8473	35.6517	36.0306
Uhmk1	0.201085	0.203592	4.19305	3.99196	11.0938	16.2946	15.4031	17.6812	17.7251	18.1757	16.8967	16.4174
Phactr2	-0.421324	0.203629	1.81331	2.23463	3.22058	4.20195	4.05479	3.42099	1.50196	4.02583	1.4842	3.88384
Rab42	-0.113912	0.203654	0.479708	0.593619	0.392001	0.599276	0.399885	0.663924	0.364777	0.313184	0.521445	0.386698
Trib1	0.233298	0.203846	4.81578	4.58249	16.4804	24.4332	24.5742	27.9807	28.2275	28.6201	27.0634	24.8977
Ahcyl2	-0.26198	0.20391	0.306354	0.568333	1.1368	0.302547	0.234558	0.406933	0.219344	0.247264	0.164729	0.32001
Gm9949	-0.0894243	0.203975	1.56343	1.65285	2.03299	2.31218	2.01691	2.22615	2.24871	1.71989	1.98089	1.89699
Sppl3	0.0827532	0.20406	4.82574	4.74299	23.365	25.0752	27.0895	27.813	28.1192	27.8228	27.101	26.4243
Def8	-0.0725014	0.204253	4.22444	4.29694	20.4924	17.7983	18.2338	18.2116	18.6969	17.368	17.6089	17.1364
Trmt5	0.123503	0.204256	2.80531	2.68181	4.44531	5.43683	6.07805	5.833	5.87481	5.92862	6.31554	5.85138
Jak3	-0.097503	0.204398	2.70173	2.79923	6.27827	6.34555	5.31338	5.95496	5.84823	4.91598	5.66253	5.63681
Epm2a	0.166573	0.204476	1.24093	1.07436	0.975425	1.09521	1.06132	1.30474	1.57644	1.12809	1.7837	1.04455
Panx1	0.0818369	0.204544	2.17998	2.09814	3.35625	3.10288	3.28784	3.38501	3.65128	3.06822	3.63145	3.81126
D10Jhu81e	-0.0887245	0.204758	4.9187	5.00742	34.3164	28.4853	32.3584	29.814	30.5813	28.405	29.3138	28.731
Akt3	0.187972	0.204776	2.20744	2.01947	2.1776	3.64176	2.97788	3.60523	3.7441	3.31285	3.67518	3.75675
Pus3	0.159327	0.204842	1.99997	1.84064	2.01892	2.96166	3.07934	2.37311	3.29855	3.13974	2.73713	2.84915
4930453N24Rik	0.480375	0.204843	3.41616	2.93579	8.37267	2.89836	7.84867	9.60268	10.6673	10.7569	8.69977	8.75983
Map1b	-0.117299	0.204859	0.794813	0.912112	1.08856	0.693746	0.842386	0.924054	0.790254	0.644145	0.896878	0.622394
Tnfsf10	0.178664	0.205485	1.22124	1.04257	0.76733	1.60533	0.890273	1.06861	1.29016	1.24512	1.32329	1.47349
Chad	-0.263059	0.205861	1.43381	1.69687	3.02882	1.5786	1.84567	2.73671	2.1204	1.9043	1.62034	1.24321
Fmo1	-0.139429	0.205919	0.972522	1.11195	1.04913	1.18115	0.884353	1.59122	1.01255	0.929837	0.938	0.969753
Ankrd6	0.106297	0.205954	0.740537	0.63424	0.387362	0.757766	0.524529	0.561042	0.672025	0.604253	0.658157	0.75208
Sirt6	-0.154397	0.205964	3.00186	3.15626	8.98207	7.01452	8.56937	7.25155	7.65487	5.91314	6.9752	7.62834
Glrb	0.104334	0.206024	0.719696	0.615362	0.512347	0.66351	0.481713	0.477504	0.543805	0.646853	0.557179	0.857864
Fbxl15	-0.314876	0.206207	2.40409	2.71896	9.14696	4.24092	5.50657	4.43075	3.97699	4.42387	4.61198	4.18102
Gm29427	-0.225075	0.206232	0.361423	0.586499	0.674445	0.681225	0.266896	0.425532	0	0.402492	0.322354	0.468753
Strap	0.081964	0.20632	5.41897	5.33701	35.0869	41.6747	41.0732	40.1975	41.8275	40.9637	41.2316	43.1426
Tmem173	-0.0882431	0.206342	0.519696	0.607939	0.583051	0.490592	0.400656	0.632475	0.362135	0.493256	0.509142	0.376233
Rab1b	-0.071323	0.206428	6.57112	6.64244	106.119	94.5753	100.398	94.9523	98.118	92.2075	97.1295	89.1598
Trmu	-0.201516	0.206654	1.64498	1.84649	2.45244	2.7302	2.39827	2.82194	2.69696	1.50097	1.8614	2.61593
Nxph3	-0.127861	0.206714	0.873019	1.00088	1.18374	0.836082	0.998837	1.00129	1.08095	0.6317	0.759754	0.883067
Gtf2e2	0.247184	0.206836	4.1832	3.93601	9.81812	16.9919	15.5964	15.9899	17.2239	17.9839	17.9661	15.5984
Synpo	0.49697	0.206894	1.51596	1.01899	0.0952172	0.765833	1.65044	2.29014	2.0436	1.87929	1.7136	1.81304
Chchd4	0.085679	0.206979	2.49727	2.41159	4.38113	4.17118	4.758	4.00156	4.94268	4.20928	4.83097	4.63
Fasn	0.282558	0.207046	4.57651	4.29396	12.421	21.7626	19.1457	23.0574	22.5156	22.9162	20.6496	25.618
Rnf135	0.120483	0.207113	2.63011	2.50963	4.5607	4.80891	4.90584	4.51302	5.0817	6.13797	5.24692	4.41635
Brcc3	-0.088141	0.20716	1.79931	1.88745	2.76539	2.7388	2.7034	2.59397	2.5273	2.13765	2.8487	2.44527
Pyroxd1	0.12963	0.207438	2.85544	2.72581	4.6444	6.36763	5.7774	5.79502	5.84549	5.92373	6.71522	6.50232
Arl14ep	0.230341	0.207474	2.6181	2.38776	2.74599	5.09338	4.89526	4.57476	5.10884	5.09631	5.1603	5.19276
Rnps1	0.262109	0.207628	5.81747	5.55536	31.2045	50.2179	53.3431	53.5548	54.7654	57.668	56.7822	52.5017
Dtd1	-0.102026	0.207658	3.11888	3.2209	8.99284	8.12039	7.63788	8.59937	8.6982	7.13102	7.34506	7.65436
Fkbp7	-0.127482	0.207861	1.1567	1.28418	1.25643	1.23562	1.88631	1.41626	1.10462	1.31618	1.24634	1.25623
Gm8797	0.150395	0.207972	3.78156	3.63116	13.7852	10.6837	9.9685	11.4395	14.2593	11.8641	12.4957	12.5003
Nrf1	-0.108493	0.207985	1.21606	1.32455	1.70303	1.32325	1.33631	1.68192	1.29353	1.21119	1.5587	1.24458
Tgif2	0.341868	0.208227	2.45562	2.11375	4.05027	4.84734	1.79392	3.25326	4.20087	5.27259	4.62691	3.93249
Rbm22	0.212661	0.208376	3.51191	3.29924	6.23947	10.1797	9.85141	9.69216	10.0625	10.8931	10.6665	10.0323
Ifngr2	-0.0875329	0.208382	4.43171	4.51924	21.0248	24.737	21.3848	20.7916	19.7243	21.6646	20.4058	20.575
Arhgap12	-0.177649	0.208459	2.1559	2.33355	3.53942	4.25401	3.31695	5.26905	3.46851	3.1577	3.54991	3.66596
Eif3m	0.0653467	0.208466	5.64411	5.57876	43.2334	46.4326	49.6813	48.0704	49.4032	47.3349	50.5888	48.7629
Ube3c	0.216361	0.20854	3.14835	2.93199	4.58234	7.37643	7.13631	7.91582	8.07422	7.78593	7.66324	7.94771
Chek1	-0.113631	0.208588	1.67095	1.78458	2.11709	2.63261	2.26631	2.80908	2.48224	2.1203	2.0093	2.14413
Pth1r	0.110495	0.208605	2.18989	2.0794	3.61016	2.68074	3.34719	3.32497	3.57454	3.86011	3.53064	3.30267
Ahnak2	-0.160197	0.20865	4.51956	4.67976	30.1968	23.4055	20.9191	24.8566	21.6998	20.7723	21.598	23.78
Tysnd1	-0.135965	0.208838	3.80459	3.94055	17.0814	12.3688	14.1237	14.2024	12.3608	13.092	12.5485	13.9445
Sel1l3	0.0926303	0.208864	1.13638	1.04375	0.904379	1.05463	1.13956	1.15768	1.31703	1.02168	1.12451	1.34657
Tjp3	-0.135495	0.209033	6.38551	6.521	109.979	83.5872	90.0017	82.2674	84.3785	83.5111	81.9058	80.6713
Adar	-0.110153	0.209066	2.64351	2.75366	5.86153	5.25374	5.20171	6.77444	5.37397	5.01095	5.32967	5.28593
Tnip2	-0.0871691	0.209067	3.21229	3.29946	9.72982	8.34635	8.81201	8.54879	8.18892	7.53426	8.74824	8.65211
Srgn	-0.0672463	0.20914	0.548214	0.615461	0.622403	0.517343	0.413468	0.583288	0.482935	0.409274	0.500299	0.458211
Als2cr12	-0.114503	0.20916	1.73884	1.85334	2.88551	2.77115	2.67771	2.16336	2.52401	2.33647	2.04152	2.47022
Gm16286	0.736689	0.209239	3.39473	2.65804	4.5263	5.79593	6.28079	4.80413	7.18838	29.4236	5.50675	6.54898
Bik	-0.202057	0.209509	4.08452	4.28658	22.7581	16.4396	19.7426	15.8789	17.1544	17.076	16.801	13.1817
Nif3l1	0.0822739	0.209683	1.79196	1.70968	2.25906	2.08747	2.20992	2.54385	2.21546	2.62592	2.41248	2.61411
H2-K1	0.164301	0.209868	6.42503	6.26073	60.157	78.5437	88.1263	78.7291	88.3931	83.0894	84.7449	83.5784
Vamp3	0.100883	0.209884	6.18973	6.08885	58.8087	69.8328	72.6005	67.8372	74.4964	73.7077	72.1822	67.7828
Spcs3	0.146326	0.209967	4.5659	4.41957	16.5947	22.4893	21.1551	21.907	21.3141	24.3585	23.2468	21.9367
Irgm2	0.117585	0.210111	1.52245	1.40487	1.56168	1.67334	1.67905	1.67962	1.82503	2.31398	1.89868	1.50984
Taz	-0.299555	0.210364	2.91243	3.21199	11.4375	9.06321	5.97124	7.44961	6.73667	5.64159	8.38708	5.66133
Tap2	0.111658	0.210375	4.26519	4.15353	16.5214	16.6213	19.1539	15.1207	19.9877	17.9828	17.7675	17.2839
Gtf2h1	0.0659634	0.210405	4.50151	4.43555	19.6784	20.7113	21.1329	21.0646	22.8989	22.5959	21.0392	20.1813
Senp1	0.331695	0.210434	2.27465	1.94296	1.5518	3.33453	2.92966	4.02819	2.88017	4.17348	4.03769	4.42114
Slc9a6	0.153626	0.210572	3.18041	3.02679	5.64094	8.07843	7.37437	7.73817	8.14105	8.3284	7.33728	8.50101
Mbtd1	0.175977	0.21069	2.0058	1.82983	1.80075	2.77345	2.58444	3.21596	2.97381	3.02639	3.13282	2.93422
B3gnt3	0.0897501	0.210708	3.39021	3.30046	7.91164	9.82275	8.54627	9.23332	9.57763	9.10292	9.79838	9.47181
Sar1a	0.779723	0.210736	5.22056	4.44083	37.2177	11.5979	11.2954	36.5826	18.7017	47.101	44.155	44.1659
Cbr3	-0.0770454	0.210742	4.82075	4.89779	30.7607	26.6007	29.6651	28.3816	25.7125	28.9187	27.1057	27.3993
Tgm5	-0.138581	0.210787	3.6845	3.82308	12.8219	13.4142	13.8004	12.6087	13.7567	11.6705	12.5252	9.80562
Adm	-0.168157	0.211076	0.545988	0.714146	0.421161	0.737573	0.667576	0.758916	0.497236	0.574524	0.199487	0.606942
Cks1b	0.123743	0.21112	4.17562	4.05188	16.4821	13.7804	16.3213	15.9078	16.3468	16.0852	16.2881	19.8143
Luc7l	0.269487	0.211164	2.85746	2.58797	3.89373	4.86258	4.845	6.79325	4.75283	6.62633	6.0086	7.9722
Pigc	-0.916123	0.211216	2.96644	3.88257	17.5142	19.6777	20.6739	4.70339	5.15711	4.16582	4.72611	19.4917
Podn	-0.174935	0.211228	0.657227	0.832162	0.650486	0.816086	0.58899	1.10937	0.697264	0.618911	0.324133	0.700106
Zbtb21	0.147933	0.211244	2.03934	1.89141	2.02049	2.7624	3.04462	3.12158	3.17638	3.01054	3.27848	2.98401
Sri	-0.151188	0.211273	4.40014	4.55133	27.9622	21.377	21.6534	19.5865	19.7677	19.9878	19.7173	21.0095
Ccdc68	0.088508	0.211281	1.47951	1.391	1.41113	1.68387	1.71544	1.69221	1.99629	1.70114	1.58076	1.89485
Srpx	0.193983	0.211352	1.36042	1.16643	1.59001	0.928676	1.38717	1.12855	1.44023	2.13987	1.52002	1.25091
P4hb	0.10711	0.21139	7.43542	7.32831	137.999	163.646	170.573	168.885	167.652	175.517	165.327	180.301
Rnf11	0.119864	0.211436	4.50048	4.38061	16.7501	21.8307	20.699	20.4102	20.5866	23.0239	21.3979	21.5984
Xrcc1	0.0830141	0.211561	2.58044	2.49742	4.48384	4.38898	4.52849	5.22297	4.92508	4.62577	5.0558	5.34026
Rab21	0.0769988	0.211646	4.86782	4.79082	24.8736	28.3002	26.0635	27.6159	27.703	30.4969	27.723	26.9905
Dctn4	0.0713085	0.211695	2.65804	2.58673	4.76828	5.2351	4.64856	5.41078	5.54017	5.06641	5.17734	5.47559
Tspan33	0.116543	0.211708	1.6925	1.57596	2.0942	1.69883	2.27051	1.89269	2.42898	2.48492	2.09443	1.95144
Dkc1	-0.108411	0.211711	3.6808	3.78921	14.0806	12.0411	12.0956	13.1841	11.1249	11.9751	10.9946	13.3332
Rps6kb2	-0.204719	0.211719	3.10571	3.31043	10.0751	8.13215	8.53688	9.04228	8.05388	5.61181	7.98749	9.20607
Rab28	-0.263897	0.21178	2.74264	3.00654	4.94477	8.16119	8.19007	7.33352	7.48586	5.11194	5.46336	4.98601
Pcgf1	-0.133443	0.211868	2.45834	2.59179	5.77387	4.27294	5.52082	4.67062	4.52915	4.03236	4.73286	4.71924
Hibch	0.0899167	0.212028	2.49636	2.40644	3.70762	4.74927	4.42498	4.38064	4.52683	4.48728	4.74763	4.81561
Prickle1	-0.0897246	0.212065	1.47103	1.56076	1.83027	2.14883	1.71726	2.12774	1.66097	1.87905	1.91208	1.64732
Gins2	-0.261936	0.212134	2.53639	2.79832	8.73553	5.03534	5.92106	4.75817	4.67079	4.28344	4.59221	5.76041
Haus3	0.123749	0.212385	1.80876	1.68501	1.69413	2.45533	2.27232	2.50908	2.45319	2.53267	2.45172	2.57772
Coq10b	0.24662	0.212614	4.21802	3.9714	9.98231	16.8259	17.1197	16.0664	18.1454	18.3345	17.8754	16.1674
Dusp12	-0.162648	0.212743	2.2329	2.39555	4.52991	3.9927	5.17602	3.49541	3.62157	4.32421	3.34545	3.56673
Otud6b	0.1769	0.212761	3.71602	3.53912	8.05522	12.4141	11.1992	11.3236	12.4188	12.7065	11.7763	11.6908
Zfp653	-0.133848	0.21294	1.24726	1.38111	1.97485	1.47658	1.24855	1.77842	1.40645	1.39675	1.21486	1.48601
Gba	-0.106217	0.212942	4.8289	4.93512	34.3646	28.5707	28.4663	27.4263	27.7443	28.8689	26.7458	26.3911
Aqp3	0.0875054	0.213029	10.0307	9.94318	870.546	1029.3	1035.87	1007.79	1015.72	1075.29	1022.64	1067.73
Lmf2	-0.165694	0.213218	3.64273	3.80842	16.1811	11.0708	11.7885	13.5275	10.81	11.0861	12.028	12.0878
Mnat1	0.13136	0.21347	2.66038	2.52902	4.03717	4.58494	5.65836	4.92475	5.53099	4.99635	5.03015	5.76428
Pa2g4	0.0938863	0.213487	6.19472	6.10084	62.0314	68.2968	69.2739	71.2898	71.4949	68.059	69.7319	80.2922
Zbtb8a	0.0514781	0.213884	3.87404	3.82256	12.77	12.6302	13.0891	14.1534	13.5093	13.6059	13.4711	14.0708
Bspry	-0.255278	0.213885	5.87995	6.13523	82.8953	70.3319	76.8487	51.3933	70.0739	59.2732	55.427	48.7554
Rab20	0.168994	0.213982	1.30743	1.13843	1.64128	0.999289	1.29862	0.934865	1.35871	1.4804	1.28645	1.80505
Shisa2	0.134495	0.214081	2.16077	2.02627	2.40913	3.39868	3.49081	3.0887	3.56868	3.30238	3.73643	3.2941
Neu2	-0.239655	0.214135	0.980989	1.22064	1.81771	1.24483	1.28477	1.04116	0.78465	0.818498	0.764872	1.65002
Bag2	-0.0950964	0.214339	4.39764	4.49273	21.7125	21.0635	23.94	19.5567	20.7862	21.1209	19.7118	18.7734
Rcan3	-0.731169	0.214568	1.29203	2.0232	2.323	3.18934	3.42801	3.42881	0.528695	0.151323	3.64924	3.39397
Smyd3	0.122653	0.214648	1.1446	1.02195	0.739397	1.13954	1.10699	1.16852	1.03591	1.17675	1.27456	1.37013
Zfp281	-0.0905824	0.21471	2.23806	2.32864	4.32596	4.23077	3.52147	4.05498	3.87654	3.49605	3.99378	3.52395
Fam234b	0.0863129	0.214786	1.86629	1.77998	2.17944	2.53406	2.4244	2.61494	2.7175	2.96414	2.42562	2.50027
Zfp414	-0.224727	0.214791	3.13853	3.36326	12.2522	7.32074	10.0427	8.20964	8.83744	6.89108	7.9619	7.64473
Igfbp4	0.406005	0.214806	3.19515	2.78914	7.96923	7.23987	6.86011	2.92967	7.56548	10.3211	7.50395	7.53251
Efl1	0.151798	0.214847	2.48294	2.33114	3.10824	4.32965	4.03892	4.81141	4.4455	4.39393	4.78117	4.75171
Ccndbp1	0.0803427	0.214871	3.69623	3.61589	10.5383	11.7046	11.8895	10.957	11.6347	12.2914	12.9147	11.0807
Gm2a	-0.192999	0.214889	4.44987	4.64287	30.9268	23.9903	23.1921	19.1824	20.0967	22.0589	21.0614	20.2565
Tmem35b	-0.176756	0.215026	3.67976	3.85652	16.7694	11.0791	14.1862	12.5068	12.1037	11.629	12.7549	10.8482
Fen1	-0.501752	0.215059	3.26685	3.76861	8.63741	12.41	14.6798	16.0265	4.81871	15.6892	9.0431	7.80148
Cyp2b19	-0.182235	0.215124	2.98011	3.16234	9.82051	7.15787	8.01881	7.06991	7.19484	6.50654	5.88722	8.14924
Tmem178	0.23825	0.215203	0.775816	0.537566	0.642975	0.363669	0.371861	0.444254	0.713996	1.25989	0.690881	0.312094
Pacsin3	0.3096	0.215274	3.21349	2.90389	3.88393	6.56886	8.40431	8.02623	7.584	7.7873	9.10822	8.70976
1810049J17Rik	-0.17298	0.215292	0.510116	0.683097	0.498179	0.625954	0.667038	0.636489	0.348251	0.259472	0.821055	0.330329
Wars2	-0.102075	0.215298	0.863129	0.965204	0.920532	0.879777	0.937106	1.07749	0.778275	0.649736	0.81054	1.06105
Mageh1	0.259643	0.215314	2.10766	1.84801	1.61509	2.64577	3.65963	2.78096	3.18196	3.7434	2.78294	3.59803
Tceanc	0.196644	0.215334	1.44046	1.24382	0.838133	1.67118	1.41871	1.64875	1.50369	1.55857	1.77139	2.05641
Stard8	0.140926	0.215357	1.65762	1.51669	1.84021	1.49538	2.04289	2.1082	1.84541	2.33328	2.52874	1.9603
Zfyve26	-0.0520997	0.215456	0.97186	1.02396	0.975488	1.10791	1.02117	1.03162	1.02246	0.892905	0.882487	1.05351
Tjp2	0.231193	0.215652	6.01256	5.78137	38.2689	61.9156	57.0827	62.7684	62.7169	67.2002	61.3366	63.1299
Wdr12	0.0560436	0.215659	1.28766	1.23161	1.19582	1.42398	1.36913	1.41154	1.37544	1.42314	1.41183	1.55871
Slc39a1	0.0820849	0.215885	5.38796	5.30587	34.6458	38.7714	41.8422	39.3138	40.4749	41.9737	39.2993	41.8014
Sytl3	-0.15029	0.215977	1.75801	1.9083	2.91376	2.15569	3.08573	2.93423	2.69436	1.96201	2.51174	2.40566
Dlx5	-0.119208	0.216004	1.83089	1.9501	2.98657	3.37569	2.71145	2.4432	2.79743	2.7036	2.35737	2.39232
Gclm	0.244442	0.216086	2.46131	2.21686	3.68296	3.39978	3.55845	3.9728	3.54827	4.23355	3.95038	6.80595
Akt2	-0.5452	0.216108	3.2043	3.7495	12.4779	16.0775	7.14045	16.4643	16.1953	6.62708	6.52439	6.31341
Snu13	0.0978075	0.216135	5.34632	5.24851	35.5214	37.5037	39.6165	35.5665	36.2158	39.0706	39.2926	44.5857
Trim59	0.173185	0.216135	2.57554	2.40236	3.23772	4.6432	4.40274	5.04585	4.74968	4.92116	4.55974	5.67052
H2-Q4	0.12161	0.216138	3.47714	3.35553	7.68131	10.1236	9.56702	9.75677	9.77763	10.7808	9.61716	10.4075
Rapgef5	-0.319776	0.216207	1.17753	1.4973	3.40781	1.41923	1.28353	1.60871	1.27349	1.26008	0.977164	1.57646
Pigx	-0.20903	0.216237	3.01082	3.21985	10.5394	7.62639	9.46929	6.23036	6.99479	7.39068	6.86806	6.99688
Rwdd4a	0.30785	0.216292	3.25119	2.94334	6.65068	8.559	8.55921	4.00723	8.21259	8.90146	8.03972	8.96749
Cd276	0.169159	0.216372	3.18601	3.01685	5.51344	7.91629	6.87301	8.3867	8.16224	7.9278	7.64403	8.70228
Psmc6	0.117492	0.216391	4.81712	4.69963	21.2652	27.789	25.6308	25.7106	26.0032	26.7394	27.107	28.9964
Tarbp1	0.161492	0.216454	1.17477	1.01328	0.648226	1.15885	1.13197	1.18822	1.34488	1.10528	1.09245	1.51468
Adgrg1	-0.0756758	0.2165	3.31419	3.38986	9.40512	8.97821	9.18626	10.4154	8.86968	9.24809	8.33283	9.36865
A930004D18Rik	-0.118382	0.216551	0.56263	0.681012	0.406166	0.598956	0.837626	0.599152	0.543827	0.398598	0.443722	0.526507
[truncated: 9,824 more rows]
